# Supplementary material for: Gene expression signatures associated with chronic endometritis revealed by RNA sequencing
Source: Front Med (Lausanne). 2023 Jul 20;10:1185284. doi: 10.3389/fmed.2023.1185284 (PMC10400718; doi:10.3389/fmed.2023.1185284)
Supplement: Supplementary file 1 [file Data_Sheet_1.ZIP]

Archive with 5 entries (5 files):
- supplemental_materials_Oshina_et_al/SupplementaryData1_Oshina_et_al.pptx
- supplemental_materials_Oshina_et_al/TableS1_Oshina_et_al.xlsx
- supplemental_materials_Oshina_et_al/TableS2_Oshina_et_al.xlsx
- supplemental_materials_Oshina_et_al/TableS3_Oshina_et_al.xlsx
- supplemental_materials_Oshina_et_al/TableS4_Oshina_et_al.txt
