# Supplementary material for: Gene expression signatures associated with chronic endometritis revealed by RNA sequencing
Source: Front Med (Lausanne). 2023 Jul 20;10:1185284. doi: 10.3389/fmed.2023.1185284 (PMC10400718; doi:10.3389/fmed.2023.1185284)
Supplement: Supplementary file 1 [file Data_Sheet_1.ZIP › supplemental_materials_Oshina_et_al/TableS1_Oshina_et_al.xlsx]

## Sheet: TableS1
Table S1 (Oshina et al): Individual clinical information for 57 participants subjected to RNA-seq analysis
Sample ID	Number of CD138 positive-cells	Days after the last menstrual period (day)	Age (year-old)	Gravity	Pregnancy	Number of embryos transferred	Repeated implantation failurea	Recurrent pregnancy lossb	Infertile history (year)	Anti- Mullerian Hormone	Endometriosis	Endometrial polyp
NCE01___0_m13	0	13	40	1	0	6	+	-	2.3	2.07	-	-
NCE02___0_m6	0	6	30	0	0	0	-	-	3.2	3.85	-	+
NCE03___0_m26	0	26	33	0	0	3	+	-	2.2	1.81	-	-
NCE04___0_m14	0	14	33	1	0	6	+	-	2.5	0.7	-	-
NCE05___0_m13	0	13	44	0	0	0	-	-	2.4	0.17	-	-
NCE06___0_m27	0	27	38	0	0	4	+	-	2.2	4.13	-	-
NCE07___0_m20	0	20	32	0	0	1	-	-	1.4	7.98	-	-
NCE08___0_m13	0	13	29	0	0	3	+	-	4.1	3.29	-	-
NCE09___0_m30	0	30	38	0	0	5	+	-	2.1	2.7	-	-
NCE10___0_m15	0	15	30	1	1	2	-	-	2.2	1.64	-	-
NCE11___0_m12	0	12	30	2	0	6	+	-	3.2	2.92	+	-
NCE12___0_m27	0	27	43	2	0	7	+	-	2	1	-	-
NCE13___0_m25	0	25	38	0	0	5	+	-	4	N/A	-	-
NCE14___0_m26	0	26	36	1	1	3	+	-	1.3	9.44	-	-
NCE15___0_m19	0	19	32	0	0	5	+	-	1.8	8.25	-	-
NCE16___1_m18	1	18	35	0	0	6	+	-	2.5	4.57	-	-
NCE17___1_m10	1	10	37	0	0	2	-	-	3.3	1.53	+	+
NCE18___1_m21	1	21	39	1	0	0	-	-	1.4	2.38	+	+
NCE19___1_m21	1	21	41	0	0	0	-	-	2.5	1.77	-	-
NCE20___1_m28	1	28	31	1	0	6	+	-	2.2	3.29	-	-
NCE21___1_m18	1	18	33	2	0	1	-	+	2.4	0.86	-	-
NCE22___1_m8	1	8	41	1	0	7	+	-	6.5	2.02	-	+
NCE23___2_m27	2	27	41	4	0	2	-	+	4.2	5.58	-	-
NCE24___2_m9	2	9	39	0	0	0	-	-	1.1	6.8	-	+
NCE25___2_m13	2	13	37	0	0	2	-	-	7.4	1.42	+	-
NCE26___3_m27	3	27	38	0	0	9	+	-	6	2.61	-	-
NCE27___3_m32	3	32	29	0	0	5	+	-	1.2	9.51	-	-
NCE28___3_m9	3	9	25	0	0	1	-	-	1.5	3.71	-	+
NCE29___3_m10	3	10	31	0	0	0	-	-	1	4.15	-	+
NCE30___4_m8	4	8	33	0	0	0	-	-	1.2	3.4	-	+
NCE31___4_m18	4	18	42	2	2	3	+	-	1.7	2.13	-	-
NCE32___4_m6	4	6	35	0	0	0	-	-	1.6	3.03	-	+
NCE33___4_m11	4	11	37	0	0	0	-	-	2.5	6.72	-	+
CE_34___5_m12	5	12	44	4	0	4	-	+	3.6	4.78	+	-
CE_35___5_m17	5	17	38	2	1	3	-	-	3.5	3.12	+	-
CE_36___6_m41	6	41	43	1	1	6	+	-	2.2	0.89	-	-
CE_37___7_m8	7	8	33	1	0	0	-	-	8.5	18.93	-	+
CE_38___8_m7	8	7	35	0	0	0	-	-	1.2	2.44	-	+
CE_39__11_m7	11	7	39	0	0	0	-	-	5.7	1.76	-	+
CE_40__11_m15	11	15	39	0	0	5	+	-	3.3	2.26	-	-
CE_41__12_m13	12	13	37	1	0	12	+	-	8	0.63	-	-
CE_42__13_m17	13	17	34	3	0	2	-	+	3.1	2.98	-	-
CE_43__15_m13	15	13	37	0	0	4	+	-	5.6	4.05	-	-
CE_44__18_m27	18	27	37	0	0	3	+	-	2.2	2.07	-	-
CE_45__20_m7	20	7	44	0	0	0	-	-	1	0.27	+	+
CE_46__24_m9	24	9	47	2	0	0	-	-	10.5	0.1	-	+
CE_47__24_m9	24	9	37	0	0	0	-	-	1	3.78	-	+
CE_48__34_m12	34	12	36	0	0	0	-	-	1	3.39	-	+
CE_49__38_m12	38	12	39	0	0	0	-	-	2.1	5.25	-	+
CE_50__40_m10	40	10	37	0	0	1	-	-	2	9.14	-	+
CE_51__42_m7	42	7	39	2	0	0	-	-	2	2.32	-	+
CE_52__64_m19	64	19	40	1	1	0	-	-	1.4	0.96	-	+
CE_53__96_m11	96	11	35	0	0	0	-	-	2.3	3.05	-	+
CE_54_104_m11	104	11	41	1	1	14	+	-	8.8	N/A	-	-
CE_55_130_m3	130	3	46	0	0	2	-	-	1.6	1.79	-	+
CE_56_250_m22	250	22	37	0	0	7	+	-	5	N/A	-	-
CE_57_343_m9	343	9	44	1	0	0	-	-	1	0.94	-	+
a. Recurrent pregnancy loss (RPL): two or more pregnancy losses
b. Repeated implantation failure (RIF): failure to achieve a clinical pregnancy after three embryo transfers
