# Supplementary material for: Gene expression signatures associated with chronic endometritis revealed by RNA sequencing
Source: Front Med (Lausanne). 2023 Jul 20;10:1185284. doi: 10.3389/fmed.2023.1185284 (PMC10400718; doi:10.3389/fmed.2023.1185284)
Supplement: Supplementary file 1 [file Data_Sheet_1.ZIP › supplemental_materials_Oshina_et_al/TableS2_Oshina_et_al.xlsx]

## Sheet: TableS2
Table S2 (Oshina et al): Individual clinical information for 66 participants not selected for RNA-seq analysis
Sample ID	Number of CD138 positive-cells	Days after the last menstrual period (day)	Age (year-old)	Gravity	Pregnancy	Number of embryos transferred	Repeated implantation failurea	Recurrent pregnancy lossb	Infertile history (year)	Anti- Mullerian Hormone	Endometriosis	Endometrial polyp
NCE58___0_m30	0	30	37	1	0	3	+	-	3.4	2.06	-	-
NCE59___0_m14	0	14	38	1	0	5	+	-	4.8	1.75	-	-
NCE60___0_m15	0	15	42	1	1	5	+	-	3.5	1	-	-
NCE61___0_m36	0	36	41	2	0	3	-	-	4.7	7.55	-	-
NCE62___0_m20	0	20	39	1	0	3	+	-	7	0.86	-	-
NCE63___0_m23	0	23	38	0	0	0	-	-	1.9	2.48	-	-
NCE64___0_m34	0	34	41	1	1	2	-	-	2.5	1.51	-	+
NCE65___1_m5	1	5	40	2	0	0	-	+	3.7	0.69	-	-
NCE66___1_m7	1	7	30	2	0	0	-	+	1.7	3.84	-	-
NCE67___1_m12	1	12	37	1	0	2	-	-	3.4	3.66	-	-
NCE68___1_m25	1	25	42	1	0	2	+	+	1	0.37	-	-
NCE69___1_m17	1	17	31	0	0	3	+	-	5	3.58	-	-
NCE70___1_m27	1	27	39	0	0	10	+	-	6.5	7.16	-	-
NCE71___1_m26	1	26	33	2	0	9	+	+	5.6	16.33	-	-
NCE72___1_m14	1	14	37	1	1	5	+	-	3.8	1.81	-	-
NCE73___1_m27	1	27	37	0	0	11	+	-	3.7	2.11	-	-
NCE74___1_m35	1	35	30	0	0	3	+	-	2.2	2.15	-	-
NCE75___1_m22	1	22	34	0	0	6	+	-	3.8	3.81	-	-
NCE76___2_m27	2	27	34	0	0	5	+	-	3.8	1.51	-	-
NCE77___2_m27	2	27	34	1	0	9	+	-	2.9	2.7	-	-
NCE78___2_m27	2	27	37	2	0	1	-	-	6.5	6.32	-	-
NCE79___2_m19	2	19	40	0	0	4	+	-	11	2.92	-	-
NCE80___3_m17	3	17	43	2	0	0	-	+	4.5	1.73	-	-
NCE81___3_m16	3	16	38	0	0	5	+	-	1.8	0.69	-	-
NCE82___3_m30	3	30	36	1	0	8	+	-	5	1.94	-	-
NCE83___3_m18	3	18	33	0	0	2	-	-	2	23.48	-	-
NCE84___3_m31	3	31	39	0	0	0	-	-	3.6	9.04	-	-
NCE85___4_m19	4	19	37	0	0	0	-	-	2.1	0.31	-	-
CE_86___5_m9	5	9	35	0	0	0	-	-	3.1	1.45	-	+
CE_87___5_m13	5	13	39	0	0	1	-	-	8.2	0.07	-	+
CE_88___5_m27	5	27	44	2	0	10	+	+	4.2	0.56	-	-
CE_89___5_m12	5	12	44	2	2	12	+	-	3	0.67	+	+
CE_90___6_m7	6	7	37	0	0	0	-	-	1.5	3.22	+	+
CE_91___6_m8	6	8	40	0	0	0	-	-	3.5	4.39	-	+
CE_92___6_m27	6	27	39	1	0	0	-	-	3.7	0.93	-	-
CE_93___6_m14	6	14	36	0	0	2	-	-	2.1	8.32	+	-
CE_94___7_m11	7	11	40	0	0	2	-	-	1.1	3.55	-	+
CE_95___7_m10	7	10	40	0	0	2	-	-	6.4	0.27	-	-
CE_96___7_m15	7	15	43	4	1	1	-	+	3	4.92	-	-
CE_97___8_m9	8	9	39	0	0	2	-	-	3.4	5.55	-	+
CE_98___8_m21	8	21	44	11	0	10	-	+	13	1.3	-	-
CE_99___8_m15	8	15	34	0	0	1	-	-	2	6.16	-	-
CE_100__8_m7	8	7	46	1	0	8	+	-	13.5	1	-	-
CE_101__8_m18	8	18	40	3	1	3	-	-	1	2.63	-	-
CE_102__8_m19	8	19	34	0	0	3	+	-	1.8	4.86	-	-
CE_103_10_m9	10	9	37	0	0	0	-	-	1.2	1.86	-	+
CE_104_11_m9	11	9	35	0	0	0	-	-	1.2	3.83	-	+
CE_105_11_m16	11	16	38	1	1	5	+	-	4	1.47	-	-
CE_106_13_m8	13	8	38	0	0	0	-	-	1.9	3.29	-	+
CE_107_13_m9	13	9	43	0	0	1	-	-	3.3	0.35	-	+
CE_108_13_m9	13	9	35	0	0	0	-	-	3	2.34	-	+
CE_109_13_m5	13	5	37	0	0	0	-	-	1	4.82	-	+
CE_110_13_m22	13	22	37	1	0	3	+	-	1.6	N/A	-	-
CE_111_15_m7	15	7	30	0	0	0	-	-	1.7	4.47	-	+
CE_112_15_m10	15	10	36	1	1	4	-	-	1.1	0.95	-	+
CE_113_15_m7	15	7	39	0	0	0	-	-	1.4	4.27	-	+
CE_114_16_m11	16	11	46	4	0	15	+	+	6.7	0.22	-	+
CE_115_17_m10	17	10	38	1	0	0	-	-	0.7	6.67	-	+
CE_116_18_m14	18	14	33	2	0	7	+	+	4.3	3.1	-	-
CE_117_19_m8	19	8	32	0	0	0	-	-	2.3	2.87	-	+
CE_118_23_m12	23	12	31	0	0	0	-	-	1	4.03	-	+
CE_119_24_m6	24	6	34	0	0	1	-	-	5.2	6.63	-	+
CE_120_26_m25	26	25	35	0	0	0	-	-	1	1.53	-	+
CE_121_31_m15	31	15	33	0	0	0	-	-	2.9	3.98	-	+
CE_122_34_m8	34	8	34	0	0	0	-	-	2.7	4.42	-	+
CE_123_36_m9	36	9	34	2	0	3	-	+	3	7.95	-	+
a. Recurrent pregnancy loss (RPL): two or more pregnancy losses
b. Repeated implantation failure (RIF): failure to achieve a clinical pregnancy after three embryo transfers
