# Supplementary material for: Gene expression signatures associated with chronic endometritis revealed by RNA sequencing
Source: Front Med (Lausanne). 2023 Jul 20;10:1185284. doi: 10.3389/fmed.2023.1185284 (PMC10400718; doi:10.3389/fmed.2023.1185284)
Supplement: Supplementary file 1 [file Data_Sheet_1.ZIP › supplemental_materials_Oshina_et_al/TableS3_Oshina_et_al.xlsx]

## Sheet: TableS3
Table S3 (Oshina et al): CIBERSORTx data for 57 participants
Sample	B cells naive	B cells memory	Plasma cells	T cells CD8	T cells CD4 naive	T cells CD4 memory resting	T cells CD4 memory activated	T cells follicular helper	T cells regulatory (Tregs)	T cells gamma delta	NK cells resting	NK cells activated	Monocytes	Macrophages M0	Macrophages M1	Macrophages M2	Dendritic cells resting	Dendritic cells activated	Mast cells resting	Mast cells activated	Eosinophils	Neutrophils	Correlation	RMSE	Absolute score (sig.score)
NCE01___0_m13	0.254015	0	0.0823449	0	0	0.163994	0	0	0.0150909	0	0.0795053	0.107947	0	0	0	0.141891	0	0	0	0	0	0	-0.061459	1.16959	0.844788
NCE02___0_m6	0.0768136	0	0.0617021	0	0	0.284652	0.0765093	0	0	0	0.103901	0.170512	0.0776853	0.0634348	0	0.0921252	0	0.031682	0.139339	0	0.018546	0	0.115095	1.05158	1.1969
NCE03___0_m26	0.0899636	0	0.0574077	0	0	0.219006	0	0	0.106469	0	0.491557	0.0892687	0.0301212	0.0630651	0	0.111281	0	0	0.0457785	0	0	0	0.175856	1.08115	1.30392
NCE04___0_m14	0.172038	0	0	0	0	0.325636	0	0.0183547	0.0304179	0	0.13844	0.0383692	0	0.0305666	0	0	0	0.00292817	0.0583567	0	0.0207272	0	-0.0765793	1.17435	0.835835
NCE05___0_m13	0.142267	0	0.00740438	0	0	0.219332	0	0.0237082	0.0599211	0	0.111817	0.159533	0	0.0750778	0	0.062828	0	0	0.0650946	0	0	0	-0.0340705	1.15773	0.926982
NCE06___0_m27	0.0880275	0	0.0626865	0	0	0.248352	0	0	0.081674	0	0.750606	0.107168	0.0180275	0	0	0.224273	0	0.0161184	0.0712565	0	0	0	0.312298	1.01629	1.66819
NCE07___0_m20	0.0790722	0	0.0246423	0	0	0.169675	0	0.0646402	0	0	0.102582	0.167174	0.0294176	0.170408	0.0610371	0.164506	0	0	0.0989905	0	0	0	0.0231316	1.09332	1.13214
NCE08___0_m13	0.0354643	0	0	0	0	0	0	0.0292812	0.0528748	0	0.0415958	0.00318553	0.00837025	0.860258	0	0.234715	0	0	0	0	0	0	0.687307	0.729251	1.26574
NCE09___0_m30	0.106252	0	0.0561459	0	0	0.174835	0.0540002	0	0.0180262	0	0.551398	0.203158	0.0350804	0.0741709	0	0.240828	0	0.0325257	0.294483	0	0	0	0.368898	0.949734	1.8409
NCE10___0_m15	0.100787	0	0.0801213	0	0	0.142477	0	0.0744582	0	0	0.0742271	0.231202	0	0.0959022	0	0.0691777	0	0	0.0902366	0	0	0	-0.0443051	1.1647	0.958588
NCE11___0_m12	0.0634436	0	0	0	0	0.224129	0	0.0581772	0	0	0.141038	0.0817738	0.0753718	0.0418562	0	0.0346723	0	0.00248607	0.109416	0	0	0	-0.0403133	1.13764	0.832363
NCE12___0_m27	0.0741341	0	0.0547538	0	0	0.187275	0	0	0.163463	0	0.739667	0.13333	0.0430504	0.0102467	0	0.100407	0	0.0193112	0.108438	0	0	0	0.399801	0.965489	1.63408
NCE13___0_m25	0.0907142	0	0.0469305	0	0	0.156697	0	0.0982138	0	0	0.196485	0.161845	0	0.186508	0	0.0575109	0	0	0.0902073	0	0	0	0.0524892	1.11061	1.08511
NCE14___0_m26	0.0870777	0	0	0.0354773	0	0.236921	0	0	0.211051	0	0.513894	0.0988426	0.0474778	0.0452126	0	0.0867127	0	0.0284552	0.075734	0	0	0	0.267016	1.02925	1.46686
NCE15___0_m19	0.088715	0	0.0489295	0	0	0.209793	0	0.10554	0	0	0.254703	0.185393	0.0805033	0.0811865	0	0.0307791	0	0.00748059	0.0925986	0	0	0	0.0345809	1.1348	1.18562
NCE16___1_m18	0.106081	0	0.185689	0	0	0.117103	0	0.00552047	0.0376569	0	0.0409973	0.176115	0.00963995	0.134676	0	0.0497375	0	0.035145	0.0967555	0	0	0	-0.0931936	1.1566	0.995116
NCE17___1_m10	0.168631	0	0	0	0	0.0324591	0	0.125658	0.000267863	0	0.249202	0.0513245	0.0584033	0.0699581	0	0.0773743	0	0	0.0305223	0	0.0290282	0	-0.00589571	1.12843	0.892829
NCE18___1_m21	0.192721	0	0.112208	0	0	0	0	0.162544	0	0	0.0472226	0.203944	0.021883	0.0510509	0	0.0197702	0	0	0.0762422	0	0	0	-0.0755479	1.1889	0.887586
NCE19___1_m21	0.0134873	0	0.0378387	0	0	0.18866	0	0.124717	0	0	0.0333828	0.215156	0.0037535	0.123687	0.0131253	0.0530988	0	0.0438511	0.107096	0	0	0	-0.0921989	1.16958	0.957854
NCE20___1_m28	0.170601	0	0.0127966	0	0	0.0541669	0	0.0663543	0.157056	0	0.397524	0.356564	0.0740605	0.0765258	0	0.121913	0	0.00940923	0.170872	0	0	0	0.382447	0.958996	1.66784
NCE21___1_m18	0.165907	0	0.0143006	0.0471255	0	0.155623	0	0.0633719	0.0233647	0	0.163122	0.123033	0.0224819	0.207541	0.00458671	0.159452	0	0	0.0809757	0	0	0	0.0281439	1.09363	1.23089
NCE22___1_m8	0.0410279	0	0	0	0	0.182401	0	0.0887594	0	0	0.158689	0.125215	0.0466292	0.0729132	0	0.0363596	0	0.00299053	0.144287	0	0	0	0.0183588	1.12592	0.89927
NCE23___2_m27	0.170179	0	0	0	0	0.140688	0	0.0180342	0.100765	0	0.32588	0.222971	0.0158282	0.0250521	0	0.211648	0	0.0306896	0.144915	0	0	0	0.270628	1.00904	1.40665
NCE24___2_m9	0.137996	0	0	0	0	0.103345	0	0.0670127	0.0205059	0	0.14941	0.145571	0.0293811	0.0797387	0	0.0109731	0	0	0.103638	0	0.0233323	0	0.0269732	1.12793	0.870903
NCE25___2_m13	0.107369	0	0.0822669	0	0	0.107468	0	0	0.0287285	0	0.0486862	0.167001	0.0153514	0	0	0.202506	0	0	0.0907822	0	0	0	-0.0348594	1.1288	0.85016
NCE26___3_m27	0.270143	0	0.004779	0.0429222	0	0.133719	0	0.0842252	0.175561	0	0.178997	0.183341	0.0695586	0.0438271	0	0.0411365	0	0.0243117	0.0592362	0	0.0429222	0	0.0441602	1.11439	1.35468
NCE27___3_m32	0.109759	0	0.0378805	0	0	0.246158	0	0	0.0738322	0	0.675419	0.11367	0.0330535	0.0198601	0	0.174555	0	0.00942819	0.106082	0	0	0	0.25001	1.04926	1.5997
NCE28___3_m9	0.135501	0	0.0765754	0	0	0.0370935	0	0.0472803	0	0	0.281965	0.113895	0.0126253	0.0171652	0.0123191	0.0851708	0	0.0256943	0.134744	0	0.00302127	0	0.0344641	1.13266	0.98305
NCE29___3_m10	0.109682	0	0	0	0	0.112374	0	0.0605236	0.0294812	0	0.107207	0.109963	0.0514125	0.0494605	0	0.0431079	0	0.0133485	0.145515	0	0	0	-0.0231512	1.1207	0.832075
NCE30___4_m8	0.136555	0	0.0932929	0	0	0.127851	0	0	0.00118403	0	0.211019	0.139133	0	0	0	0.186212	0	0	0.0969227	0	0	0	0.110151	1.08398	0.99217
NCE31___4_m18	0.115393	0	0.0534556	0	0	0.121321	0	0	0.0720134	0	0.368124	0.120508	0.0382181	0.0903718	0.035634	0.0355221	0	0.00454035	0.0862733	0	0	0	-0.0183329	1.17349	1.14137
NCE32___4_m6	0.0949437	0	0	0.000306438	0	0.21867	0	0.029624	0.0840709	0	0.147339	0.163924	0.0661731	0.0606663	0	0.0952612	0	0.00658079	0.170862	0	0	0	0.116556	1.06529	1.13842
NCE33___4_m11	0.00749051	0	0.00950254	0	0	0.0892559	0	0.118532	0	0	0.103614	0.173306	0.0450806	0.0856033	0	0.0164595	0	0	0.139543	0	0.0491742	0	0.01026	1.13652	0.837562
CE_34___5_m12	0.0447127	0	0	0	0	0.15604	0	0	0.0659995	0	0.189068	0.0978465	0.0419566	0.0814433	0	0.0552848	0	0.00538224	0.172817	0	0.0163541	0	-0.00644329	1.12606	0.926904
CE_35___5_m17	0.280523	0	0.0206392	0.0172098	0	0.0788038	0	0.0677131	0.0162759	0	0.35112	0.136171	0.0439986	0.0903031	0	0.0595221	0	0	0.101103	0	0	0	0.240932	1.026	1.26338
CE_36___6_m41	0.142184	0	0.0620562	0	0	0.186894	0	0	0.126977	0	0.668543	0.0947473	0.048619	0.0087376	0	0.136161	0	0.0015614	0.0767067	0	0	0	0.27726	1.03279	1.55319
CE_37___7_m8	0.0135216	0	0.00617823	0	0	0	0.00665137	0.119574	0.0675551	0	0.247474	0.189285	0.0163094	0.0388555	0	0.152069	0	0.000465789	0.160768	0	0	0	0.104376	1.11732	1.01871
CE_38___8_m7	0	0.0189726	0.0207761	0	0	0.224287	0.026554	0.0634675	0	0	0.198196	0.126487	0.0829618	0.00429823	0.00372016	0.0640976	0	0	0.152401	0	0.0250261	0	0.100018	1.08565	1.01124
CE_39__11_m7	0.0980859	0	0.117295	0	0	0.0280493	0	0.0210146	0.109299	0	0.112157	0.180241	0.048245	0.0819628	0	0.064075	0	0	0.152335	0	0.00416499	0	0.0930796	1.07763	1.01692
CE_40__11_m15	0.137055	0	0.0798436	0	0	0.175585	0	0.0727376	0	0	0.0990006	0.14733	0.010263	0.109089	0	0.150378	0	0.00839278	0.038808	0	0	0	-0.0951675	1.15124	1.02848
CE_41__12_m13	0.170914	0	0.0480169	0.0174976	0	0.106262	0	0	0.05439	0	0.149779	0.115322	0.0205916	0.0547214	0	0.0970049	0	0	0.0746804	0	0	0	-0.00986473	1.12869	0.90918
CE_42__13_m17	0	0.113452	0.039465	0	0	0.141422	0	0.106319	0.0672962	0	0.164483	0.155525	0	0.0797249	0	0.0353818	0	0	0.13772	0	0	0	-0.0949213	1.1806	1.04079
CE_43__15_m13	0.0805391	0	0.0809318	0	0	0.165228	0	0.0321698	0	0	0.0766705	0.184627	0	0.0485819	0	0.138023	0	0	0.121948	0	0	0	0.00746688	1.11746	0.928718
CE_44__18_m27	0.052469	0	0.0154419	0.00647555	0	0.124076	0	0.0335853	0.156598	0	0.600441	0.342721	0.0778052	0.0662021	0	0.142823	0	0.01296	0.0986568	0	0.00796282	0	0.423801	0.95469	1.73822
CE_45__20_m7	0.0167859	0	0.101829	0.000784895	0	0.0347651	0	0.0931411	0	0	0.190441	0.158266	0.0814328	0.0937921	0	0.0443665	0	0	0.138527	0	0	0	0.0216924	1.12558	0.954131
CE_46__24_m9	0.0648203	0	0.0331584	0.0335002	0	0.160506	0	0.0381784	0.0464054	0	0.103634	0.0685452	0.0218463	0.155012	0	0.0468909	0	0	0.0158513	0	0.0150272	0	-0.0263858	1.12569	0.803375
CE_47__24_m9	0.117962	0	0.0442889	0.041244	0	0	0	0.0564102	0.0294404	0	0.207746	0.12614	0.0186946	0	0	0.169211	0	0	0.0844836	0	0	0	0.0585223	1.11604	0.895621
CE_48__34_m12	0.115074	0	0.0132364	0	0	0.0790044	0	0.182401	0	0	0.170767	0.162848	0.0478656	0.10749	0	0	0	0	0.161043	0	0.0506198	0	0.00919613	1.12201	1.09035
CE_49__38_m12	0.146462	0	0	0	0	0.123645	0	0.108436	0.00333628	0	0.127254	0.161601	0.0201888	0.0758913	0	0	0	0	0	0	0.0265455	0	0.00175111	1.17337	0.793362
CE_50__40_m10	0.183659	0	0.0279139	0.0244414	0	0.0568333	0	0.114241	0.0297748	0	0.117678	0.171164	0.00217252	0.0102332	0	0.1024	0	0.000895778	0.0851273	0	0.0373406	0	0.025196	1.12417	0.963875
CE_51__42_m7	0.122873	0	0.0937239	0.21502	0	0.0523428	0	0.014694	0.055179	0	0.224483	0.0839107	0.0367337	0.0434746	0	0.0427313	0	0.0186777	0.0561819	0	0	0	0.0897189	1.10276	1.06003
CE_52__64_m19	0.171787	0	0.110134	0	0.109516	0.0618478	0	0.0241618	0	0	0.117058	0.110064	0.00684384	0.0471274	0	0.0338292	0	0	0.0581728	0	0	0	-0.0490133	1.15705	0.850542
CE_53__96_m11	0.118612	0	0.0842845	0.00229112	0	0.124146	0	0.0790837	0	0	0.0961457	0.147575	0.000340835	0.0268628	0	0.0504924	0	0.000200598	0.107238	0	0.0158781	0	0.0876285	1.08949	0.853151
CE_54_104_m11	0.0570219	0	0.081636	0	0.080082	0.0513846	0	0	0	0	0.114401	0.103186	0.0174547	0.122758	0	0.18731	0	0	0	0	0	0	-0.0527559	1.13669	0.815234
CE_55_130_m3	0.121262	0	0.176243	0.0213543	0	0.168051	0	0	0.040354	0	0.189582	0.103937	0.0305491	0.121445	0	0.135138	0	0.0708008	0.131172	0	0	0	0.18809	1.015	1.30989
CE_56_250_m22	0.290694	0	0.12402	0.0622412	0	0.275389	0	0.00743938	0.137644	0	0.166338	0.0193861	0.00834674	0.171804	0	0	0	0.0507969	0	0	0	0	0.128198	1.06112	1.3141
CE_57_343_m9	0.151104	0	0.13893	0	0	0.101886	0	0.024889	0.0327263	0	0.129225	0.123945	0.0343487	0.00231202	0	0.139092	0	0	0.07721	0	0	0	0.155106	1.04842	0.955669
