# Supplementary material for: Gene expression signatures associated with chronic endometritis revealed by RNA sequencing
Source: Front Med (Lausanne). 2023 Jul 20;10:1185284. doi: 10.3389/fmed.2023.1185284 (PMC10400718; doi:10.3389/fmed.2023.1185284)
Supplement: Supplementary file 1 [file Data_Sheet_1.ZIP › supplemental_materials_Oshina_et_al/TableS4_Oshina_et_al.txt]

geneID	GeneSymbol	NCE01___0_m13	NCE02___0_m6	NCE03___0_m26	NCE04___0_m14	NCE05___0_m13	NCE06___0_m27	NCE07___0_m20	NCE08___0_m13	NCE09___0_m30	NCE10___0_m15	NCE11___0_m12	NCE12___0_m27	NCE13___0_m25	NCE14___0_m26	NCE15___0_m19	NCE16___1_m18	NCE17___1_m10	NCE18___1_m21	NCE19___1_m21	NCE20___1_m28	NCE21___1_m18	NCE22___1_m8	NCE23___2_m27	NCE24___2_m9	NCE25___2_m13	NCE26___3_m27	NCE27___3_m32	NCE28___3_m9	NCE29___3_m10	NCE30___4_m8	NCE31___4_m18	NCE32___4_m6	NCE33___4_m11	CE_34___5_m12	CE_35___5_m17	CE_36___6_m41	CE_37___7_m8	CE_38___8_m7	CE_39__11_m7	CE_40__11_m15	CE_41__12_m13	CE_42__13_m17	CE_43__15_m13	CE_44__18_m27	CE_45__20_m7	CE_46__24_m9	CE_47__24_m9	CE_48__34_m12
ENSG00000000003.15	TSPAN6	304	771	171	640	724.982	186	194.999	390	206	553	980	427	216	486.001	329	364	667.001	353.001	418.001	248	249.999	689	430	440.999	807.001	250	283	1340	1047	1069.999	195	1127	1142	1605.001	190	214	737	1211	550	229.999	1256.001	181	1053	221	547	183	461	415
ENSG00000000005.6	TNMD	0	0	0	2	0	0	0	4	0	0	1	0	0	0	0	0	0	0	0	0	1	0	0	0	0	0	0	1	0	0	0	0	0	0	0	1	0	1	0	0	0	0	1	0	1	1	0	1
ENSG00000000419.14	DPM1	433.002	471	346	320	178.999	130.001	325	171.002	162	472.999	519	342.007	408	382.001	505.999	493.998	475	590.999	448.999	308	373.998	426.999	423	305	508.998	297.999	373.001	447.001	498.998	504.002	299.999	475.998	489.999	538.999	507.001	280.999	478.001	561.999	312	233.195	455.999	375	409.999	276.071	361.001	53	250.001	293
ENSG00000000457.14	SCYL3	280.001	157	255	258	214	143.999	257.999	184	192	433.999	330	386	320.001	368	501.001	505	257	514.001	380	256	304	283.999	430	241.999	337.999	296	238.999	355.999	308	378	297.001	268.999	325.001	381	343	189	254	391.999	213.999	214	382.073	368	346	302.999	203.001	54	225.001	218.362
ENSG00000000460.17	C1orf112	98.999	65	33	89.999	95	23	56.999	69	34.001	149	174.999	66.999	74.001	71	98	97	138	149	79.001	56	61.999	166.001	87.001	87	212	65.001	27	219	277.001	245.001	64.001	178.007	275	202	60	17	131	303	94	46	171	37.001	158	56.001	124.001	28	141	114.639
ENSG00000000938.13	FGR	62.999	180.999	433	43	62.999	263.999	214	485.001	431.999	90	132	1276	232.001	791	336	101	113.001	87	87.999	658	373	146.999	905	89	86	314.001	576.999	203.001	89	243.001	174.999	306.999	122.999	205	497	485.999	252.999	286	155.001	52	143	48	170.999	798.001	122	19	201.999	49
ENSG00000000971.16	CFH	219	387	151	451	414.641	54	35	182.042	100	74	217	128	79	434.001	34	72	277.999	217.999	117	46	88	226	217	73.999	220	136	203.001	366.999	257.154	230	74.001	591	411	791	87	435	519.001	295.001	89	34	478.999	27	467.001	22	175.999	64	74.999	88
ENSG00000001036.14	FUCA2	1300	1543	1580	757	597	545	951.999	585	692	1361.954	1728	1039	1509	2105	1922	1457	1995	1920	1384	1559	1695	1363.999	2165.999	1413	2155	1551	1780	1517.999	1851	1674	1067	2979	1778	2048	1757.001	1472	2413	2112	1603.001	648	1726.71	1050	1754.422	1078	1230	228	823	806
ENSG00000001084.13	GCLC	1207.999	2368.999	678.001	1064.999	973.937	299.001	704.999	1819.001	292	1157	5656.999	599.998	934.999	758.001	1383	1229	5279	1471.001	1027	516	596	4560.999	865.057	4033	1469.999	765	701	5469.002	5067	3811	686.002	3614.605	5857.001	4213.998	731	650	3124	4983	4914	520.001	7366.001	983.999	5547.999	472.999	3541.998	666	3008.002	1259.001
ENSG00000001167.15	NFYA	819	911	635	683	718	277	571	471	320	959.008	1336.989	813	878	895	863	968	902	1097	728	542	836	1118	913	769	1335	639	692	1421	1299	1400	570	1544	1373	1507	823.981	460	1293	1636	818	485.98	1450	527	1351	614	1031.995	130	785	717
ENSG00000001460.18	STPG1	81	50	129.001	159	69	63	161.001	58.999	61	297	267	252.998	208.001	246	216.001	245.001	186	120	292.001	162.999	188.001	188.001	293.999	97	242.999	189	132	204	209.001	129	98	219.999	226	364.001	144.002	52	99.001	228.999	85.001	95	289.001	188	240	115	68	18	141.001	147
ENSG00000001461.17	NIPAL3	780	591	2274	813	414	751	1044	435.999	483	1282.001	1397.999	2000	1067.001	1607.999	2161.325	1531.001	1055	1222	1183.001	2082	1193	1021	2831.236	806.332	821	1903.001	2435	1303.452	922.001	709.998	1289	1168	1123	1741.999	1245.999	1327	730	1285	820	1019	1197	2152	1010	961.001	681.999	141	563.001	483.196
ENSG00000001497.18	LAS1L	1102.999	933	633	456	486	151.001	457	406	242.999	769	1189	590.001	882	611	1079.067	836.001	1401.001	1466.001	804.999	434.001	850	1000.998	696.999	893.001	1124.002	524.001	640.001	955.999	976	1083.999	651	1346	1006.998	1145.765	1400	538	1359	1352	1112.999	306.26	1124.001	755	1181	430.999	1190.998	136.999	806	741
ENSG00000001561.7	ENPP4	197	280	345	481	129	224	361	136	123	548	387	317	637	422	892	618	263	294	420	219	338	249	434	199	346	301	375	523	340	337	561	261	415	454	359	264	255	313	268	453	546	488	306	195	160	56	133	166
ENSG00000001617.12	SEMA3F	632.001	594	460.001	853.001	678.371	419	754	468.001	286	1349	1907	850	1352.001	890.001	1696.001	1976.999	1810	1106	1634	736.001	1172	1596	1083	926.999	1458.999	997	799	1093	1336	935.592	910.001	2186	1247.222	1509.999	1030	1089.001	1424.001	1342	1112	665	1884.999	1829	2460	664	1041.001	140	1047	806.999
ENSG00000001626.16	CFTR	248.001	997.001	84	290	192	119.402	417	562	49	506	81	235	661.999	52	307	845	144	170.999	956	104.999	421	161.001	59	69.001	232.904	17.999	66	198	113	447	321.001	699	151	314	396	25	409.999	538	243	304	125.999	395	73	95	134	67	36	49.001
ENSG00000001629.10	ANKIB1	1373.999	1530.001	1200	1120	1099	597	1224	832	710	1554.001	1628	1493.158	1509.001	1810	1850	1635	1458.979	1912	1262	988	1374	1408	1846.442	1217.001	1778	1180	1248	2037	1676	1788.001	1289	2018	1821	1992	1792.999	1190	1823.999	1906	1328.001	876	1824.001	1105	2021	1300	1596.001	227	1042.112	1092.001
ENSG00000001630.17	CYP51A1	1746.252	1226.963	1542.985	693	778.965	499.993	1702.869	596.753	417	2512.045	1550.985	1335.013	1682.052	1549.509	3277.763	2750.609	2056.953	3126.981	2156.844	1067.98	1688.991	1731.997	1587.679	1099.213	2010.612	1140.285	1281.971	1606.035	1623.909	1067.993	1805.979	1628.601	1531.191	1628.641	1649.613	1384.989	1458.992	1380	1278.587	1198	1428.737	2908.789	1637.145	990.6	1807.751	224	690.002	656.986
ENSG00000001631.16	KRIT1	488.12	381.109	358.502	320.869	237.034	160.263	343.035	235.945	239.681	571.546	552.844	437.088	434.557	607.147	587.766	616.338	497.268	593.412	450.355	321.68	343.834	484.912	673.812	341.276	563.94	460.764	370.279	706.67	570.906	757.054	404.219	451.367	694.275	638.476	535.221	278.156	485.025	695.405	407.539	360.668	594.425	319.253	454.185	407.346	440.269	87.49	341.957	472.36
ENSG00000002016.18	RAD52	163.999	111	99.999	116	105	34.999	96.999	69	60	159.999	198.096	131.45	179.171	148.071	147.999	187.471	187	277.117	198	97.001	147	218.046	165.014	212.002	218.294	119.048	66	246.453	168.072	252.514	149.577	166.473	259.029	273.121	187	79	213.001	407.301	175	78.999	239.1	116.001	215.431	139.999	171	32	222.085	218.047
ENSG00000002079.14	MYH16	0	2	1	1	0	0	0	6	0	0	1	0	0	0	0	0	2	0	0	0	0	2	0	1	0	0	0	0	1	0	0	0	1	2	2	0	3	0	0	0	1	0	0	0	0	0	1	0
ENSG00000002330.14	BAD	847.001	993.001	789	471	548	156.001	641	458	300	904	1468	1086.001	1326.999	1046.999	1669	1301.999	1517.001	1128	1337	800.001	1489	1490.001	831	859	1366.988	625	755.999	644	1060.999	834.999	911	2018	885	1495.626	2035.999	739.999	1493	1374.001	1212	452.808	1334.999	1438.799	1958	586	1080.999	97.999	921	625
ENSG00000002549.13	LAP3	912	1196.999	968.001	739.999	625	280.186	944.001	717	404	990.999	1352.001	963	901.001	998.001	1549.999	1186.999	1119	1202	1447	704	1335.999	922	1144.089	777.001	1322.001	675.999	927.999	1688	1092.999	991.001	1084.001	1578	1110	1638.999	1543	825	1158	1307.999	944.001	565	1337	956	1451.001	692.002	969	150	687	518
ENSG00000002586.20	CD99	10533.999	5926.999	6605.001	2583	2256.001	1203.999	3855.093	2198.998	1810	5215.999	6245.001	6161.999	5250.997	4723.001	6534.998	6873.001	6142.903	14541	7832.898	4404.923	7167.914	5199	5471.001	5239.998	7019.001	3969.999	5472.001	2788.001	4202.999	2963	3450.999	7129.645	3273.92	5925.999	9860.999	6233	5166.999	5784.001	5642	2487.001	4830.999	5760.001	6562.999	3163	4855.002	478.999	3315	2424
ENSG00000002587.10	HS3ST1	44	156	13	114	203	51	57	125	28	46	246	88	133	59	41	38	279	45	36	52	104	280	100	124	170	66	61	342	274	354	38	354	356	350	104	25	287	367	151	25	297	42	315	42	88	44	227	65
ENSG00000002726.21	AOC1	39	33	1640	29	17	1052	433	53	511	27	135	923	1952.001	3659.04	17	30	72	11	25	336	2589.999	1	1126	14	68	2778.178	61	81	176	63	18	430	88	99	681	698	169.001	292	92	8	29	38	30	808.999	34	9	21	112
ENSG00000002745.13	WNT16	36	39	0	6	4	12	15	12	6	11	43	15	8	2	16	25	36	86	80	8	12	16	1	18	30	1	19	4	59	9	98	28	16	8	25	34	20	40	8	40	33	16	34	20	39	5	11	17
ENSG00000002746.15	HECW1	305	70	188	56	204	5	102.999	48	18	163	64	73	225	55	226	192	63	373	245.001	50	237	123	233.999	61	325.999	102.999	16	91	106	136	195.001	154.999	62	137	435	57	91	234	50	72	129	100	143	76	181	12	92	263.999
ENSG00000002822.16	MAD1L1	1184.722	796.333	925.915	217.633	621.999	190.305	516.001	391	292.48	521.352	956.18	709.501	643.685	601.907	803.913	726.704	1253.459	1447.669	659.176	453.133	777.931	973.031	645.214	861.417	766.003	392.869	848.141	560.262	791.842	550.523	536.171	1325.078	621.479	864.717	983.828	1009.002	1309.138	956.375	1116.409	277.139	891.863	691.597	1270	439.07	1323.483	96	534.932	500.636
ENSG00000002834.18	LASP1	4028	5736.001	5291.999	2679.999	3177.898	2344.669	2870.001	2822	2914.001	4379	6712.001	7970.054	6303.001	7203	7755.001	5838.001	6284.999	5730.999	5379.001	5629	6883.817	5379.829	7325.992	4367.001	5719	5144.999	6614	5137.969	5615.999	5038.999	5683	10863.052	5090.999	8331.537	8616.001	5777	6980.999	8387	5550	2497	6253	7537	7061	5366	6675.001	527	3349	3555.999
ENSG00000002919.15	SNX11	405	418.999	472.001	261	291.999	196.999	460.002	209.999	169	425	434.001	490.999	603	448.001	859.999	547	446	614	521	307	482.001	429.001	419.001	313.999	458	329	442	342.001	330	336	482.999	614	296.999	518	611	426.001	468	511	422	318	438.999	748	585.999	266	340.999	61	270.999	197.999
ENSG00000002933.9	TMEM176A	176	373	166	102	144	97	357.999	250.001	248	116	176	216.999	320	248.001	134.999	169	234.999	137	72	246	928.001	193.001	313.001	108.999	288.001	248.001	210	354.999	198.001	347.999	118.001	428.999	186.999	361.999	745.999	489	327.999	541	252	78	597.999	79	354.999	151.999	155.999	58.001	284.001	225
ENSG00000003056.8	M6PR	1446.998	2355	1400.001	1018	879.706	600	1223	1058	736	1683.171	2427.999	1850	1783.406	1727.916	2541.002	1896.001	2195.001	1944	1428.999	1294.888	2093	2027.001	1967	1363.541	2210.233	1397.001	1830	2340.999	2037.999	2258.461	1149	3466.999	2247	2743.999	2267.849	1160.999	2543.748	2602.403	1800.999	869	2458	1898.938	2199.002	1043	1769.783	302	1173.617	904.613
ENSG00000003096.14	KLHL13	559	606.001	399	333.001	310	427.033	287	276	791	299	609	1254.999	192	2051.759	410	334.006	469	283.999	334	330.999	362	531	977.001	466	945	369.999	1014	647	802.001	592	333.999	886.001	770	841.999	461.001	1243	702	935.999	373.999	235	645.001	102.001	800	722	391	73	343.999	524
ENSG00000003137.9	CYP26B1	85	29	20	44	35	2	9	3	1	16	17	13	8	7	4	30	12	72	11	3	40	17	38	22	64	1	44	44	13	17	12	98	18	116	11	154	16	98	25	5	28	4	28	5	3	2	14	6
ENSG00000003147.19	ICA1	496.999	385	760	523.001	200.001	245.407	593	212.999	192.999	926	517.002	637	1021	727.001	1278.001	1283.999	506.999	850	652.999	579.998	818.999	494	717.998	335.001	549	646.999	676.999	786.001	440	467.999	869.999	429	551.001	620.001	720	519	393.999	625.001	291.001	637	516.001	1276.001	394	359	295.001	75.999	395.999	302.999
ENSG00000003249.15	DBNDD1	42	105	167	150	139	85	408.999	119.001	72	183	354.001	279.999	545	286	433	215	293	86	170	300.999	585.001	232	266	148	276	334	151	236.999	264	199	223	484	305.999	434	456	121	293	289	144.999	88	384.999	402	313	200	125.001	27	181	80
ENSG00000003393.16	ALS2	824	556.999	571.002	497	353.001	251	565	350.999	249.403	751.999	788.002	619.001	683.999	603.002	667.998	807.7	705.999	982.999	680.001	421	719.999	687.999	813	657.001	720.002	642	529.999	926.001	722.002	998.001	580.001	771	753.998	925	824.999	411	664.001	1000	600.001	319	807.998	555.998	673	533.001	607	115	511.001	750.999
ENSG00000003400.15	CASP10	355.999	288.999	349.001	287	225	219	294.001	173	279	501	344.999	681.999	415.999	749	532	499	328.999	432.001	397.001	403.999	477.001	436.999	800	341	439.999	455	385.001	672.999	414.002	469.001	442.001	520.001	480.001	651	446.001	345.999	389.001	693	318	234	461	392.001	448	494.001	253.999	79	316	289
ENSG00000003402.20	CFLAR	2888	2040	2768	1351	1090.001	1335.998	2645	1250	1501.227	2750.543	2068	3769	3315	3562.001	4015	3668.001	2364.001	4252.999	3392.47	2448.129	3032.999	2208.05	4058.002	2117.001	2365.258	2984.142	3243.997	2945.999	1929.001	3082.002	3893.432	2315	1981.999	2730.002	4310.554	3239.001	2247.551	3545.68	2103	1520	2626.002	3377.003	2569.001	2881.155	2309.998	326	1817	2309.999
ENSG00000003436.16	TFPI	188.999	345	398.001	180	173	491.001	329	133.001	1049.52	373	182.001	1361	471	1736.001	451	229.999	165	217	283	853	444.999	192	1176.206	199	394.999	953.001	962.001	750	339	956	721	515	401.999	541	714.002	974.999	367.001	823	183.999	210	237	144.999	122	763	253	52	191	268
ENSG00000003509.16	NDUFAF7	152	176	123	96.001	88.001	43.002	120.001	97.001	64	119	178	134	99	156	130.002	143	149	202	130	107.001	118	129	144	136.001	184	116.999	109	178	155	231	119	148.999	180.001	179	148	109	158	272.999	152.999	53.001	168	87	153.998	161.001	168	19	163.999	169
ENSG00000003756.17	RBM5	3036.999	1937.679	1978	1561.002	1072.001	683	1457.001	861.001	792.025	2176	2472.002	1859	2219	1960.76	2036.998	2438	1999.725	4166.999	2068	1228.298	1703.513	2075.998	2342.476	2300	2459	1900.003	1661.001	2639.001	2180.001	3748.087	2204.001	2170.997	2438.001	2526.49	2854.549	1535	2147	4188.194	1938.001	1184.219	2994	1741.905	2397	1512	2274.001	365.001	2664.979	2676
ENSG00000003987.14	MTMR7	2	20	129	3	12	33	64	3	14	9	12	30	40	86	2	7	32	4	6	111.999	89	27	45	13	9	149	23	95	12	12	4	71	35	42	28	23	45	42	27	4	10	9	6	46	43	7	16	2
ENSG00000003989.18	SLC7A2	633	3014.999	20263	1247	766.037	1883.533	13070.125	713.001	1778	1166	2069	10096	6948.887	18790.085	3254	934.45	2618.117	917	1556	18868.999	22583.599	1899	24303	1107	1918.001	22918.969	4003	5895	2033	2973.364	2434	2639	2519	3224.001	8868.999	8235	5927	2503.001	1839	673	1612	1584	1908	14636.889	1934	608	1011.999	852
ENSG00000004059.11	ARF5	1606.056	2149.687	1451.734	1393.73	1912.999	657.935	1904	1507	1003.969	2247.92	2958.675	2498.512	2758.485	2004.802	3714.446	2677.001	2922.886	2644.37	2518.67	1726.001	2526.469	2615.681	2071.795	1832.39	2993.929	1350.422	1599.301	1953.939	2539.001	1866.668	2050.829	3840.622	2296.944	3637.411	3554.529	1489.793	2704.351	3324.616	2462.879	1243.539	2849.814	3632.003	4014.692	1315.95	1811.604	316.001	2357.961	1150
ENSG00000004139.14	SARM1	810.14	652.342	495.915	521.999	815	251.999	550.228	467	362.102	864.779	1531.647	1244.561	854.208	1116.229	1240.504	1044.274	1405.348	1094.552	968.473	642.276	949.485	1314	1137.795	951.614	1549.946	700.001	642.229	1102.188	1182.999	1488.605	780.81	1874.956	1065.661	1380.458	1308.838	728.001	1597.808	1972	1155.861	495.437	1644.162	1132	1989.154	878.652	1248.868	119.999	1044.636	1072.109
ENSG00000004142.12	POLDIP2	1449	1219	1640	1173	1154	559	1599	1021	638	2102	2872	2239	2188	2270	3750	3117	2474	2192	2421	1584	2532	2184	2272	1452	2702	1569	1660	1825	2269	1805	1936	3263	2320	3091	2971	1274	2516	2538	1837	1140.002	2376	2908	3113	1266	1697	206	1615	989
ENSG00000004399.13	PLXND1	2409.999	2246.001	3297	1473	2500.838	1973	3052	2530	4260	3674	6461	10307.001	7147.054	9705.999	7974	5044.999	6242.999	3874.998	6388	6098.001	8355	4888.999	11867	3803	6175.168	6533.998	3701	4311.001	4935.001	5588.005	6166.999	9699.998	5179.001	7162.999	14594.002	4993	8085.719	6855.001	4210.999	1809.473	6552	2672.999	7756.999	7108.794	4160.999	495.001	4642.999	4061
ENSG00000004455.17	AK2	2275.523	2244	1695.242	1024.001	1363.999	501.001	1373.926	1108.699	620.999	1786.652	2541.63	1455.757	1869.729	1451.213	2506.221	2171.046	2805.162	3448.342	1968.714	1016.764	1970.126	2364.91	1653.09	1908.345	2276.999	1163.65	1501.999	1936.438	1991.333	2112.001	1383.668	2663.161	2106.737	2490.002	2866.293	1366.273	2708.577	2656.746	2172.379	1064.827	2294.12	2129.862	3013.034	1040.163	2273.999	323.726	1834.755	1272.999
ENSG00000004468.13	CD38	57.999	63	161.999	57	26	271	98.001	36	230.001	72	52	582	99.001	392.999	165.999	51	87.999	59	76	343	123.999	72	442.001	53.001	94	169	197	258.001	74	194	152.999	147	115	95	152	418	147	172	101	47	87.001	34.001	101	437	49	11	61	60.001
ENSG00000004478.8	FKBP4	2754	3039	2621	1519.417	1781	451	1986	1463	435	3161.999	4838	1702.001	3851	1859.001	7336	5228	3720	3815	4042	1322.001	4040	4806.001	2262	2445.999	3618	1289	1588	2916.001	3126	2187.7	3061	4308	3633.998	3408	5129	1307	6054.999	2586.999	2685	2552.462	3772.822	6354.001	5266.011	1383	3303	425	2212.334	1349.999
ENSG00000004487.17	KDM1A	2406	2620	1410.46	1672.001	1945.001	606.051	1487	1448	663	2499	3769.996	1841	2024.001	1865	3328	3058	3436	3420.001	2722	1325	2308.267	2803.001	1992	2295	3719	1055.999	1687.001	2930.999	3423.999	2642	1729.999	4423	3334	4177	2920	1297.001	3263.001	3658.999	2736	1293	3662	2339	4318	1271	2616	376	1985	1668
ENSG00000004534.15	RBM6	2276	1275.322	1127.001	1030	768.999	378.407	739	574.001	496.12	1259	1690	1257	1732	1311.243	1425.999	1580.001	1533.276	2969.013	1311	766.702	1128.998	1401	1342.999	2093.001	1645.999	1516.999	938.999	1536.999	1460.997	2250.001	1709.519	1082	1436.001	1500.511	2016.45	886.001	1424.001	2677.698	1465.999	707.958	1963.001	1101.095	1474	1160.001	2100	204.001	1957.199	1839.001
ENSG00000004660.15	CAMKK1	361	343.001	472	107	212	94	187	169	169	192.005	336	622	503	220	450.999	180.999	333.001	435.999	200	679.999	413.999	285.001	638.999	196.001	617	474	185	177.001	199	405	222	349	267.001	357	897	300	388	561	259	53	414	121.001	306	542.053	326	27	256	537
ENSG00000004700.16	RECQL	634.072	671	534.999	451	443.001	279	458	375.001	409.001	729	705.999	792	509	817.065	651	629.001	626	1053.95	574.999	592.001	588	442	996.073	502.001	1018.001	635.999	617.999	844.002	772.001	735.999	522	941.001	854	938	836.001	528	766	987	501	378.024	720	406.999	680.001	659.002	618.999	80.999	435	420
ENSG00000004766.17	VPS50	286.999	279.002	285.999	344.002	234.001	180.999	354.785	199.002	167	432	321.999	346.975	320.999	427	493.999	446	272	488.999	304.002	274.999	343	305.998	494.001	264.001	442.999	384.001	285	516	489	440.001	290	301.999	468.002	456	319.001	215.001	322	483.999	239.001	298.096	411.999	301.001	347	270	215	69.999	243	285
ENSG00000004776.13	HSPB6	410.999	634.001	2012	209	714.999	1597	1148	621	2345	677.001	1660	7066.001	1913	6162.001	4100	866	1519	458	1357.001	4835	4677	1211	8822.001	725	1363	3167	1986	898	1009	1117	2063	2762.999	1267	1224	6422	2774.001	1155	1782	1007	443	750	521	2159	6193.999	1507	135	949	984.999
ENSG00000004777.18	ARHGAP33	316	82	55	141	102	36	25	95	76	217	412.999	167.001	186.999	99	119	157	479	418	198	81.999	112	297	130	505.001	431.999	150	33	196	337	528	170	158	381.001	283	297.999	63	167.999	748.999	275	57	461.999	98	411	122	395	19	691	679
ENSG00000004779.10	NDUFAB1	105	144	118	299	258	173	404	280	148	494.928	608	428	412	602	736	649	459	184	591.001	319	580	527	463	191	624.001	270	171.001	439.999	570	399.001	305	631	495	745	453	131	425.999	519.999	278.001	355	502	509	572	275	209.999	104	387.999	166
ENSG00000004799.8	PDK4	149.001	132	108	501	59	165	534	58	191	756	195	672	1050	495	3829	849	184	228	463	283	878	198	669	134	176	359	373	323	171	159	5258.331	158	216	467	1114	258	108	317.999	112	635	279	3388.999	259	240	87	46	148	193
ENSG00000004809.14	SLC22A16	2	16	0	4	8	0	6	4	2	3	8	2	2	0	9	5	13	6.001	13	0	4	8	0	6	6	0	4	4	5	8	2	40	22	22.999	2	1	5	15	8	4	13	12	2	1	5	1	4	2
ENSG00000004838.14	ZMYND10	175	184.001	89	563.766	129	62	523.999	206	219	673.999	864.999	215	360.001	394.001	305	276.999	702	134	1015.999	92	155.001	569	179	279	1002.999	98	89	322.001	667	122	273	686.999	569.999	1373	245.999	57	74.001	605.999	241.998	286	670	331	1187.001	244	95.001	94	651	264.001
ENSG00000004846.17	ABCB5	1	4	8	0	0	1	3	0	1	0	3	8	1	1	2	1	6	1	1	2	5	3	12	2	0	5	2	5	6	1	1	1	2	3	0	2	6	3	1	1	5	0	1	7	4	0	0	8
ENSG00000004848.8	ARX	0	0	0	0	0	0	0	0	0	0	1	0	0	0	0	0	0	0	0	3	0	0	0	0	0	0	2	0	0	0	0	0	1	0	2	0	0	0	0	0	0	0	0	0	1	0	0	0
ENSG00000004864.14	SLC25A13	811.999	736	724	548	492	307	626	362	195	1097.999	1034	681.001	888	699.999	1225	1079.001	895	1564	973.999	445	778	798	751.999	717.999	557	633	685.001	869	914	813	662	1120	996	1109.331	838.999	574	1081	993	822	439	931	1005.001	881	434.999	777	96	430	468.999
ENSG00000004866.22	ST7	219.001	244	180	251	154	137	258.999	127.999	116	955.94	295.001	378.896	258.876	517.001	990.001	901.999	238.735	371.001	727.999	261.001	321.001	298.998	452	122	538.709	281.824	239	480.733	428.999	442.999	490.999	428.93	397.896	463	259.001	137	313.999	497.56	124.999	496.14	398.001	901.928	333.001	271.001	145	47.999	199	169.196
ENSG00000004897.12	CDC27	745	1060.959	858.879	863.999	679.001	554	1139	552	506.999	1424.99	1211.983	1245.99	1079.999	1667.779	1334	1352.998	990.999	1136.927	1115.999	1055.999	1232	1005.999	1635	751.967	1563	1068.987	816.999	1791.001	1719.98	1755.993	940.999	1573	1750.763	1539.98	1200	718.001	1196	1614.999	719	626	1343.998	694.982	1120.985	1167	1069.001	204	702.999	722
ENSG00000004939.16	SLC4A1	2	3	0	1	2	0	0	36	1	1	2	3	3	0	3	5	13	5	5	0	9	6	5	1	1	2	8	2	2	0	6	1	2	13	0	2	22	2	1	0	1	4	10	18	9	1	1	0
ENSG00000004948.16	CALCR	2	1	0	35	0	1	0	1	3	2	0	4	0	9	243	59	1	5	6	15	0	1	9	1	4	29	3	1	2	7	106	3	4	0	0	2	1	1	0	3	2	0	4	3	3	0	0	3
ENSG00000004961.15	HCCS	302.001	393	320	181	134	90.999	272	106	84	322	393	293	375	393	476	388	335.077	365.999	320	285	342	328	313	248	339.001	218	366.999	306.999	324	301	225	490	314.99	428	412	285	395	401	303	153.001	368	351.001	380	159	290	46	185	188
ENSG00000004975.12	DVL2	940.999	671	491	519	582.999	165	504	533.122	289.999	952	1541.001	882	1099	718	1538.001	1410	1469	1198	1293.999	628	1010	1290.001	893	1014.999	1700.999	562.001	507.998	1078	1317	1327.002	1114.999	1967.508	1109.001	1649.001	1412	343	1374.002	1938.001	1153.998	471.001	1647.001	1237.999	1901.999	588	1256.998	128	1073.999	954.001
ENSG00000005001.10	PRSS22	43	379.999	142.999	59	95	39	268	73	46.999	62.999	112	191.001	341.002	175.999	246	86	198	77	142.999	152.999	468	116	103	102	65.001	300	120	119	120.001	196.001	137	230	81.001	156	370	124	223	242	137	49	175.999	188.999	267	101	115	32	138.999	29
ENSG00000005007.13	UPF1	4844.001	2875.999	4187	2043.001	2715	1245	3861.906	1860.021	1407	5487	5014.001	4346.001	6261.999	3879	10702	8083.999	5398	7745.999	6413	3068	5854.001	4286	4427.999	3493.999	4738	3352	3491.999	3840.999	3583.002	3104.011	6862.998	5592	3631.001	4907.999	7316	3493	5563	4411.658	4346	3583	4435.508	9797.001	6071	2747	4307	352	2819.628	2942.001
ENSG00000005020.13	SKAP2	178	251	209	210	118	163	272.001	144	186.025	331	204	338	243	314	454	373	214	282	255	245	268.001	186	448	129	203	239	336	352.999	205	261	364	269.001	222	270.999	381	283	255	268	201	225	201	353	190	214.161	138	55	83	101
ENSG00000005022.6	SLC25A5	3739.999	3912	2324.001	2314	1895.619	534	1848	1737.001	748	3800.001	5881	2011	2496	2438	4267	4354	5143.964	5418.001	3611.999	1740	2953.998	4656.001	2569.999	3320.999	5467.714	1678	1848	3279	5072.999	3067.998	2103	7205	4730.929	6131.998	3060.999	1585	5048	5192	3975	1639	4285.999	3583.453	5713.001	1150	4409.999	464.998	2820	1597.999
ENSG00000005059.16	MCUB	55	117.001	53	54	28	34	129.001	66	69	89	93	184.001	164	116	202	63	80	56	135	144	109	119	122.999	62.001	106	113	107	169	131.999	149	130	153	101	139	149	83	80	159	76	78	116	117	100	69	68	12	69.999	42
ENSG00000005073.6	HOXA11	3904	1383	925	1909	2350	140	905	1342	368	2880	4992	1269	2151	1700	2542.195	3761.999	3646	4422.663	4014	949.325	2912	2605	2215	2296	6793.873	1015	380	2656	4120	3063.807	2317	6156.992	2764	4270.141	5161	705	4033	5262	3477	1720.113	4765.998	1537	7972.65	941	3508	183	3335	2165
ENSG00000005075.15	POLR2J	531.123	453.036	314.803	285.485	204.664	129.619	321.13	245.378	128.766	586.582	655.254	506.011	528.749	429.597	798.183	707.768	604.738	649.875	560.456	326.476	676.389	665.786	395.296	363.401	716.536	298.007	411.389	500.815	642.717	459.953	431.942	873.293	527.046	771.601	692.395	359.453	562.7	789.914	516.3	276.241	551.987	776.545	750.9	274.796	460.074	62.234	462.091	294.802
ENSG00000005100.13	DHX33	528	560	356	425	524.001	139.999	479.028	410	166	620	935	449	644.999	506	937	738.001	912.999	798.001	592	353	673	791	651	583.001	922	425	280.001	885	1007.001	969	520	989.999	945	918	800	288.999	1078	1038	739	261	976	486	1024	477	844	115	533.999	600
ENSG00000005102.14	MEOX1	14	172	130	7	38	51	44	20	28	14	59	149	76	220	77	27	91	18	15	143	113	45	230	35	52	153	157	75	24	83	44	124	49	70	174.001	147	78	99	54	9	54	28	76	102	64.001	9	87	46
ENSG00000005108.16	THSD7A	1112	721	1239	233	359.084	1675	846	426	1363	394.001	937	2983	673	2538	252	497	456	737	753	1376	756	672.001	3845	298	927	2836	2865.001	1087	292	820	491	755	354	515	659	4946	373	447	296	490	375	716	301	1686	348	61	241.999	625
ENSG00000005156.12	LIG3	948.001	832	809.001	900.403	985.001	475.001	986.999	617.009	386	1513	1823	1275.999	1272.001	1417.873	2002.001	2243	1448	1533	1531	798	1386	1381	1439	993	1486.926	1027.789	838.001	1593.846	1586.001	1574.9	1220.003	1745	1702.862	1714	1468	671	1861.001	1724	1011.999	841.006	1758	1422.001	1763.001	808	1188.001	186	1072	955
ENSG00000005175.10	RPAP3	326.001	508.999	274.001	295	255.194	100	349	232	144	478	457	248	275	375.001	502	463	370	460.001	386	230	324	333.999	384	242	525.999	280.999	257	574	504	501.001	277	456.001	555	528	385.999	193	449	471.52	249	285.001	485	306	374	288	343	87	243.001	291
ENSG00000005187.12	ACSM3	477	218	3790	541.335	227.001	718	442	223	202	1721.516	529.001	1761	373.999	1897	1651.999	2252	345	1992.001	864.001	598	1305.999	413	1978	260.001	1110	1930	1963.987	625	407.001	349	1147	290	549.001	671	485.001	826	216	642	289.999	979.001	687	1693	377	1064.999	178	75	246	464
ENSG00000005189.20	REXO5	163.999	73.001	53.999	106	52	9	18	59	12	224	125.001	48	26	23	66	158	158.999	414	117.001	25	26.999	105.001	49.001	103.001	207	27.001	23	85	152.999	69	61.001	95	107	181	59	33	36	215	88	36	85	58.001	156.999	41	138.001	17	96	144.999
ENSG00000005194.15	CIAPIN1	743	891	775	468.001	616.999	244	699	484.999	199	696.002	992.999	676	701	706.001	942.999	800	939.001	1104	680.999	485	757	902.999	669	651	1022.644	536	584	717.001	847	664	500	1236.001	811.001	1007.001	786.999	625.999	1080	1006.999	814	409	887.001	767.001	1276.996	483.001	935	122.999	634	393.001
ENSG00000005206.17	SPPL2B	1306	722.726	726.811	890	956.999	285	871.999	750	414	1568.016	2351.999	1316.753	1635.133	1191.999	2472.811	2324.008	2212.999	1788.541	2074.011	877.217	1371.527	2038.5	1269.342	1694.753	2175.452	1110.463	608.32	1276.999	1823.967	1602.999	1830.808	2139.514	1758.001	2181.578	2166.999	663.001	1879.999	2819.521	1795.001	766.999	2068.171	2150.147	2553.345	735.389	1582	160	1848.001	1483.242
ENSG00000005238.20	FAM214B	223.001	228	323.999	139	156	185	331	213	152	220	377.999	537.001	421.001	541.001	577.001	342	382	242	290.999	379.001	393	274	489	259	303	393	384	231	286.999	360	349.999	496.001	255.999	431.999	432	278.999	356.001	569.999	324.001	136.999	368	413.999	514.001	319.001	300	25	361	252.001
ENSG00000005243.10	COPZ2	409.001	393	506.001	112	255.001	96.999	202	183	190	213	455	457.001	433.999	424.999	532	330.157	447	451.999	380	420.002	636	341	660	384	345.555	365.001	323.001	184.001	435.001	206.001	378	719.999	292.001	364.001	1220	409	443.001	451.001	431.001	141.001	273.999	207.999	581.999	379	502	43	275.001	208.999
ENSG00000005249.13	PRKAR2B	151	191	72	81	125	43	90	78	84	179	148	138	138	165	139	105	125	181	117	117	120	123	146	73	224	90	139	146	156	243	96	225	131	183	221	79	324	171	111	69	135	34	202	63	148	33	80	100
ENSG00000005302.19	MSL3	518.002	590	395	401.001	392.002	209	455.998	307	214	549	594.001	464.001	547	478.999	839.001	580	521.999	637.001	524.999	404	517.999	504	598	496.001	709.999	390.999	428.001	602.001	624	771.002	547	707	625.001	791	681	289.999	507.001	898.999	432.999	325.999	691.002	583.001	616.999	299	522.001	78.999	498.001	369
ENSG00000005339.15	CREBBP	3097	2666	2011	2395.999	2656.002	1543	2843.243	2113.002	1585.001	4590.001	6098.001	5508	5431.998	5073.001	7026.999	6034.002	4974	4033.001	4826.168	3591.999	5571.099	4767.802	6706.01	3283	5862.001	3999.001	3159.002	7176.002	4936	6517.001	5824.001	7191.001	5487.055	7281	6728.999	2278	6469	7384.998	3986.999	2501.999	7356.001	4523	6947.999	3918.638	4367.435	571	3410.999	4872.999
ENSG00000005379.17	TSPOAP1	587	703.002	251	310.001	497.999	94	270	303.999	206.001	376	774.999	366	378.999	279.001	258	196	1212	771	481.999	274.999	389	724.999	391.001	752.999	592.001	300.001	194	927.999	502	1100.999	318.998	830	746	1037.999	668.002	259.001	927	1883.001	822.999	154.999	953.999	308.999	799	250.001	950	128.999	744	791.999
ENSG00000005381.8	MPO	1	5	6	3	0	1	4	3	0	3	11	7	2	0	6	6	8	1	4	0	2	4	2	1	5	1	1	6	4	35	1	19	11	8	1	3	5	30	3	1	4	7	8	0	3	0	8	4
ENSG00000005421.9	PON1	0	0	0	0	0	0	0	0	0	1	0	0	0	0	0	1	0	3	0	0	0	5	1	0	1	0	0	1	0	3	0	1	3	0	0	0	0	0	0	0	0	8	0	0	0	1	0	0
ENSG00000005436.14	GCFC2	164	216	136.999	202	168	73	203	124.001	100	361.001	247.999	207	172	223	213.001	291	294.001	210	257.003	187.001	198	258	223.999	181.999	359	273	113	459	371	414	192.001	294	339.002	299	248	111	382	428.001	198.999	77	405.001	130	267	188.999	212	72	236.001	324.001
ENSG00000005448.17	WDR54	273	324.999	210.001	250	186	61	210.001	182	106.001	425.001	602.999	308	322	346	344	365	479	267	573.999	207.999	342.999	443.999	346.999	282.001	590.001	165	217	332	466.012	312	219	872.999	429.001	975.999	352	202	320	742.998	388.999	163.001	473.001	363	531	166.999	334.001	63	345.001	179
ENSG00000005469.12	CROT	280	308	212	168.999	183.001	59	111	111	73	277	298	175.999	188	226	294	279	247.001	318.001	220	121	204	220	274	216	291	187	226	299	224.169	344	241	381.001	314	387	222	161	293	356.001	250.999	168.999	281	190	299	105.001	267	64	140	178
ENSG00000005471.19	ABCB4	13	24	53	13	8	28	12	13	34	12	19	60	11	52	6	5	13	13	6	46	16	8	163.994	11	22	99	125	21	15	25	4	48.001	19	21	17	64	18	47	16	1	29	1	11	44	11	8	7	7
ENSG00000005483.21	KMT2E	1611	1664	1160.001	1452.003	1136.999	942.001	1576	920.999	813	2361.001	2223.001	2556.001	2268.001	2655.001	2696.998	2981.999	1729.001	2374.999	2178	1630	2265.001	1883.001	2813.38	1475	2492.001	1871.999	1904	4246.001	2170	3902	2247.001	2878	2655.001	2916.001	2390	1223.133	2178	3629	1513	1259	3155.001	1918.002	2192.001	1754	1712	294.001	1398.592	1824.001
ENSG00000005486.17	RHBDD2	677	787	683.999	613.317	785	390	1105	661.988	539	1144	1894	1749.889	1789	1647.001	1842.999	1482	1698	1117.999	1569	1039	1465	1616	1298.001	780	1528	1067.999	807.001	1103	1547.001	1197	1066	2497	1311	1976	1923	724	1953	1921.025	1331	531	1913	1749	2324	692	958	161	1038	674
ENSG00000005513.10	SOX8	17	161	5	21	14	1	7	11	8	42	83	17	20	20	17	21.028	50	45	33	11	20	39	19	60	87	17	9	36	30	83	6	69	67	44	22	11	50	65	45	26	68	14	152	11	114	2	67	67
ENSG00000005700.15	IBTK	736.001	896.001	1734.999	832.002	584	640	1807.153	546	541	1594	1031	1424.001	1342	2247	1986.999	2038.537	843	1111.001	1239.001	1380.999	1327.001	926	1996	705	1078.999	1640.001	1117	1461	1143	1204.001	1327	966.999	1343	1256	1225	1009	987.999	1189	587	1010.813	1205	1308.001	1025.999	1286.999	870	174	637	744
ENSG00000005801.18	ZNF195	405	387.999	148	264.001	348.999	117.999	224	232.001	150	421	457.002	282	282	298.999	359.997	342.002	421.999	433.001	294.999	178.001	242	541.002	335	375	521	308.998	150.001	728.002	614.999	964	337.999	495.002	636.001	478.001	311	147.001	657	739	366	181.001	603.999	243.001	534.999	325.001	440	75	492.001	562
ENSG00000005810.19	MYCBP2	2761.999	2508	2415.001	1232	1749	1051	1970.999	1322	1220.001	2670.001	2347.998	2647.001	2570.956	3231.917	3661.001	3124.039	2522.001	3650.002	2972.001	1878.999	2323.999	2196.999	4331.999	2012.001	2064	2892	2117.002	4125.999	2139.087	3237.176	4041	2818	2677.73	2852.232	2910	2669	3013.999	3247.998	2587.998	1789.019	2982.391	2730.001	2432.001	2640.001	3167	382.001	1498	2033
ENSG00000005812.11	FBXL3	968	887	751.001	694	431.001	511	850	362	585	1227	813	1197	945	1508	1463.897	1100.066	730	1326	1205	997	944.001	659.051	1652	524	1150.301	1000.001	980	1196	949	1096.001	1099.999	916.999	841	1134	1151.001	794	660	1085.999	642	689	961.991	1202	800.982	670	670.999	124	486	620.058
ENSG00000005844.19	ITGAL	162	271	574.002	114.999	113.999	297.001	279.001	269	500.001	155.999	258	1367.999	358.001	1287.002	327.001	176	304.999	177.001	192	715.998	495.001	325	1166.999	208.001	225	468	657	433.001	179	382	359.999	578	237.001	554.014	822	636	560	432.999	289	58	303	162	306	900	264.999	38	248.001	145
ENSG00000005882.12	PDK2	459.999	362	418	398.999	323	122	320.999	288.997	204	434.837	766	623	572	758	756	660.999	660.79	650	586	421	604	601	673	416	694.999	344.001	396	717	618.001	645	572.999	889.947	533	1050.031	897.999	291	507	1056.001	617	317.238	858	604.999	878.973	426.999	453.001	65	523.907	502.999
ENSG00000005884.18	ITGA3	308.999	1863.999	2837	457	1416.009	1082.444	4114.012	1315.999	822.999	531	931	3158	3412.998	3021.001	789.999	530	1048	374	819	2568	3195	779.999	3255.999	616	714	3246.419	2120	1186.001	833	1130	790.001	2110.001	960	1683	2286.001	2831	1185.001	1760.999	915	303	1331.001	921	1223	2035.001	900	153	437	505.001
ENSG00000005889.16	ZFX	1431	1466	1002	1022.165	1021	696.18	1210.001	729	848	1721.31	1546.001	1630	1300.001	1772.162	1532	1502.001	1372.001	2096.001	1383.001	1183.999	1387.999	1358	2183.892	1226	1809.426	1281.998	1198.001	2190	1540	2156.351	1238	1830.001	1749.999	1953	1757	963	1665	1989	1043	822.001	1796	832.998	1732	1285	1346	230	1057	1077.001
ENSG00000005893.16	LAMP2	1149	1752	1491	1996	841	1323	1796.999	969	1099.001	3466	2551.999	3334	2465	3824	5028	4436.995	1643	1942	2673.116	2222	2407.999	1772.001	3370.967	1092	3224.002	2829	2097	4129.001	2453	2934	2856.177	2447.691	3089	2856	2520	1267.999	2284.001	2964	1483	1699.361	3403	2792	1987.001	1775.94	1195	398	908	1209
ENSG00000005961.19	ITGA2B	38.001	51.001	24	30	17	12	18	29	25	35.999	107	46	36.001	41	17	35	70.999	41	24	32	40	62	40	62	31	40.999	26	81.999	45.999	64	20	53	75	69.999	20.001	27	41	103	42.999	10	50.999	31	38.999	26	70.999	7	59	60
ENSG00000005981.13	ASB4	0	0	0	0	2	0	0	0	0	0	1	1	0	1	1	0	0	1	2	0	0	1	0	0	0	0	0	1	1	0	2	2	0	0	1	0	0	0	0	0	1	0	1	0	0	0	0	0
ENSG00000006007.12	GDE1	879	1021	708.001	973.999	1009.999	336	656.001	691	432	1429	1702	1016	892.001	1260	1341	1297	1565	1090	1263.001	699	1022.052	1350	1226	847	1628.999	652.999	782	1594	1650.001	1419	811.999	2384.001	1611	2150	1212.999	606	1733	1852.999	1109	660.278	1749.001	1248.999	1873	634	970.001	202	934.001	650
ENSG00000006015.18	REX1BD	698.999	690.998	651	280	510	185	521.973	430	322.999	645	898	706	833	682	1446	973	1021.999	854	835.001	509	741	1079	722.001	669	833.999	605	499.001	532.001	751	692	685.999	1125.067	653	881.07	987	525	914	1150.001	972	413.001	845	1287.001	1465.997	399	765	96.001	982.001	548
ENSG00000006016.12	CRLF1	32	13	6	38	26	84	9	52	80	20	88	184	23	62	113	15	67	14	26	41	110.001	85	81	26.999	56	27.999	62.999	17	46	22	73	93	52	116.001	123	120.001	10	45	27	12	280.999	25.029	143	191.001	10	10	31	22
ENSG00000006025.12	OSBPL7	238	147	102.001	169.999	180	32	62	145	103	238	451.001	207	186.999	206.999	217.999	220	341.999	293.001	265	141.001	159.999	329	249	332.001	429	170	81.001	332.001	332	435	162	421	352	440	275	63.998	380	624.001	305	103	460.999	128.001	489.983	169	275.999	41	517	361.999
ENSG00000006042.12	TMEM98	1157.999	2616	313.999	1193.001	1996.992	366	364	1210	520	833	2792	1078	585.001	1052.001	676.001	802.998	2591	1187	977	533	906.997	2321	751	1953	2101.999	459.52	1045	2646	2792	2457.999	555.999	4268	2397.001	4023	1270	959.001	3057	4291.304	2380.001	411	3229.998	542	4038.992	524	2207.995	389	1961.406	1314
ENSG00000006047.13	YBX2	19	3	1	8	6	0	2	4	0	30	15	2	1	0	3	12	16	32	8	0	0	12	0	8	9	1	0	12	7.001	14	3	12	7	9	8	0	10	15	12	2	21	8	16.001	0	17	0	20	11.999
ENSG00000006059.4	KRT33A	0	0	0	0	0	0	0	0	0	1	0	0	2	1	1	0	0	0	2	0	1	0	0	0	0	0	0	0	0	0	0	0	0	0	0	0	0	0	0	1	0	0	2	0	0	0	0	0
ENSG00000006062.18	MAP3K14	211	403.999	160	121	173	66	188	178	98.368	176	348	260.999	367	250	285	241	347	238.001	212	177	311	351.999	294	199.916	271	257	124	300	339.001	454	231	409	278.001	432	639.001	127	382.999	505.001	303.403	95	415.057	135	399	191	343.999	53.978	332.001	337
ENSG00000006071.16	ABCC8	243.001	27	64	57.999	18	10	293.002	16	63	255.003	57	535.001	1112	512.997	901	666.001	71.001	523.998	654.999	482.998	913.003	166	800	105	166.999	566	28	105.001	91.999	361	642.998	93.001	58.001	64.999	2579.999	10	267.999	278.999	71.002	198.999	41.999	350	76	812.999	58.002	15.999	196	122
ENSG00000006116.4	CACNG3	0	0	0	0	0	0	0	0	0	0	0	0	0	0	0	0	0	0	0	0	0	0	0	0	0	0	0	0	0	0	0	0	0	0	0	0	0	0	0	0	0	0	0	0	0	0	0	0
ENSG00000006118.15	TMEM132A	1455	2162	431.001	1447	1840.134	547	592	1948.999	416.999	1162	6445.001	818.001	2248.999	676	2597	1605.999	5270.008	1370.999	1857	263	1025	3639.999	437	2997.999	2553	383	1665.002	1725.999	3008	2072.999	1080	5005.999	3526.972	4108.998	1224.999	1523	3645	3675	4632	782.001	5694.001	1819.999	8314	242.999	3453	169	2301.861	2131
ENSG00000006125.18	AP2B1	3017.001	3367	4705.001	2578.203	3439.001	2540	4813.999	2299	2115	4855.099	4688.999	5796.999	4824.126	7124.999	6759.018	5664.001	3652.502	4554.999	4762	4508.999	6489.997	3447.922	7428.901	2763.999	4984.999	4795.011	4031.001	5412.791	5034.999	4588.999	4803.99	6052.998	5044	5714.996	5728.999	3692	4706.001	5663.999	2999	2722.81	5097.993	4072.993	5316.995	3991.998	3594	585	2606	2523
ENSG00000006128.12	TAC1	2	18	0	2	12	3	2	1	7	0	1	2	1	4	0	2	1	4	0	0	0	1	0	0	1	2	2	1	2	1	0	1	0	2	1	0	1	1	1	1	0	0	1	0	1	0	0	0
ENSG00000006194.10	ZNF263	926	755.999	629	451.129	551	171.001	681.001	425.001	229.999	788	1036.298	670	951	573	1203	1036	1014	1307	849.001	554	791.001	909.999	625	753.999	931	516	632.001	809.001	755	800	725.999	1056	734	1072.999	1262.001	553	984	1181	944.999	496	905	1269	1199	487	831	115.999	766.999	662.1
ENSG00000006210.7	CX3CL1	164	693.001	77	130	521	264.999	253	254	73	168	362	276	640	107	396	262	410	161	455.999	70	208	175	150	217	425	75	357	370	244	497.001	409	732	328	618	509	117	441	718	499.001	82	382	147	221	139.999	343	45	159	173
ENSG00000006282.21	SPATA20	1082.001	1164.002	1863.999	1231.097	1342.001	874.999	1769.999	1242.847	806.999	1311.999	3235.999	2657.999	2075	2970.999	1695.999	1562	2818.002	1410.998	1448	2051.001	2242.999	2744.001	3371.002	1946	2549.101	2913.047	1734.001	2458.155	2366.999	2381.284	1213.999	3191.999	2473.998	3430	2334.999	1049	2425	3399.998	1300.001	670.327	2494	824.001	3350.998	1719.998	1663	279.001	2778.002	829.001
ENSG00000006283.18	CACNA1G	1941	1819.001	203.001	871	1266	150.999	206	998.999	549	1362.999	3917.002	647.001	932	1109.001	1130	1831	3472.002	2096.001	1726	224	697.998	3138	480	2888.999	3214.001	215.001	397	1682	2886	2968.001	1160.999	4809.344	2659.001	2877.001	2687.999	142	5676.001	3498.999	3563	648	3783	725.001	5433.998	328	3765.001	225	2753	2144.001
ENSG00000006327.14	TNFRSF12A	58	1599	182	136	297	143	269	281.999	38	80	420	233	443.633	249	357	94	729	64	169	213	397	700	102	266	212	110	114	277	500.999	619	115	1228	480	660	328	145	1194	1052	413	26	433	103	691.001	109	864	123	280	239.999
ENSG00000006377.11	DLX6	530	323.001	227	725	345	108	276	313	121	1324	1079.999	355.999	771	355	1186.999	1491	811.001	1091	1017	297	646	941	353.001	588	1087	238	355	1319	843	639.001	680.999	1064	1152	1298.999	627.999	170	556	943	650	595.01	1054	1560	783.001	188.001	401.999	117	525.999	456
ENSG00000006432.16	MAP3K9	430	331.999	638.001	266	238	220	418	226	100	576	506.001	500	474	589	820.001	926	582.999	631.001	596.999	363	525	503.999	585.001	345.999	392.001	623	319.999	562	323	439	720.999	567	536	669	520	329	484.999	664.999	396.999	283.17	556	756.001	502.001	395	407.999	62	235	257
ENSG00000006451.8	RALA	506.999	766.001	619	434.999	291	450.999	670	339	310	1049	733	901	781	806.001	1337.065	1240	614	946	928.001	780	925.001	575.001	850	414.001	905.001	561.001	1086.999	794.001	724.583	791	811.999	873.001	762	808.001	1058.36	617	667.999	786	470.999	580	719	892	718.001	560	535.001	99	323.001	412
ENSG00000006453.14	BAIAP2L1	186	258	830	230	171	324	796	138	168	339	371	850	974	859.999	565	279	364	299	392	696	779	284	786	188	299	927	598	396	299	278	424.089	392	319	514	712	573	249	428.999	262	169	327	433	336	428	237	46	273	170.001
ENSG00000006459.11	KDM7A	596	1036	664	745	310	585.539	860	454	437	781	856	1125.001	1340.003	919	844	952	824	800	677	700	915	815	985	709.366	534	806	1186	1278	861	1256	727.999	593	1122.999	951	1084	725	906	944	641	544	1036	689	973	475	690	139	602	523
ENSG00000006468.14	ETV1	78	804.001	101.999	263	852.999	93	31.001	220.001	37.001	153.001	301	196.998	42	170	171.999	165.001	254	97	177.999	172.001	102	269.243	210.999	221.001	255	114	180	604.999	490.001	1091.002	138	1115.999	458	835.001	43	117	485.001	1418.998	412.001	60	214.001	178.999	218	91.999	514.998	49	170.999	240
ENSG00000006530.18	AGK	225	278.999	281.001	239.001	232.999	122.001	353.998	180.001	120	561	518	357.001	406	528.001	1144.002	933.999	414	349	589.001	267	439.999	429	448.999	239.002	480	365.001	191	533.001	473.999	549	890.003	644	526	584.001	429.001	134.999	469	601.001	252.001	397	430	843.999	464	303.001	321.001	77.001	336	295.001
ENSG00000006534.16	ALDH3B1	330.009	251.004	608.778	218.3	245	413	810.002	335.999	610	525.158	562	1439.999	1104.699	1893.073	752.161	393.028	549.001	289.386	1140.342	1149.027	1264.007	365.002	1464.784	228.486	655.999	649	792.02	327	320	350.007	612.437	1238	296	712.58	1640.076	657.999	443.001	707	343.059	247	429.003	394.358	546.655	930.999	426	57	245	295
ENSG00000006555.11	TTC22	96	99	745	75	85	166	388	58	80	140	217	460	632	678	297	152.001	250	163	186	524	535	333	577	140	80	727	233	240	119.001	121	170	223	160	235	506	578	174	132	185	126	234	333.001	251	226	136	36	121	92
ENSG00000006576.16	PHTF2	309	633	208	356	341	112.999	175.001	299	139.001	469.001	553.999	300.999	151	431.999	285	314	388	369	385	218	202.001	379	445	284.998	753	298.001	179	621	782	608	251	588.001	711.188	772	251	212	461	876.999	349	204	578.999	151	550	304	604.999	89.999	308	450.001
ENSG00000006606.9	CCL26	0	0	4	0	0	2	0	0	2	1	0	11	0	9	0	0	1	0	0	3	0	0	5	0	0	2	2	0	0	0	0	1	1	1	3	2	0	4	1	0	2	1	2	0	3	1	3	1
ENSG00000006607.14	FARP2	581.392	734.001	522	504	543	284.999	673.999	466.001	284	937	1028	767	1068.999	936	1504	1222	806.001	986	1092	528	1036.002	914	970	706.999	950.001	789	655.001	940.999	998.999	1011.002	995.999	1108.001	1088.001	1207	1322.001	408.001	978.001	1123.001	624.999	495.999	1169.001	893.001	1103	551	781.998	119.999	536	675
ENSG00000006611.17	USH1C	2	0	6	3	4	0	10	2	0	12	11	3	4	2	2	0	9	3	5	2	4	1	3	2	14	5	5	1	2	1	4	7	4	9	3	5	1	5	3	2	8	3	6	14	2	0	6	4
ENSG00000006625.18	GGCT	1583	991.999	583	417	277	68	235	243	77	1495.001	1114.37	271	474	241	1812.001	2003.017	1199.999	2873.001	1576.999	210.001	526.001	977	370	707	1033.53	236	280	674.001	842.999	522	685	1086.456	858.457	921.999	561	320	844	843.608	1158	912.999	744	1352	834	191.001	844	127	378.34	333.904
ENSG00000006634.8	DBF4	107.901	137.946	48.854	133	119	31	65.999	104.965	44	295.834	217.965	107.001	74.001	118	154.904	161	160.976	185.675	107	54	94.913	195.918	127	104.553	266.785	77	65.929	272.941	368.692	244.981	85.001	229.943	341.957	210	106.947	47.999	160.987	250.847	131.866	72.999	235.001	84.999	213.924	111.975	115	25	164.953	108.954
ENSG00000006638.13	TBXA2R	18	22	41	8	29	31	30	28	75	28	59	94	71	137	72	33	79	19	43	81	65	49	130	39	46	61	55	34	47	59	43	71	46	62	98	140	75	58	56	16	85	30	114	47	43	3	44	40
ENSG00000006652.15	IFRD1	294.574	372.998	344.361	239.001	222.64	187.711	265	168	271.535	294.184	310.896	471.62	362.083	568.476	420.327	333.813	252.397	411.905	264.397	326.901	282.001	299.707	536.908	226.001	319.781	482.74	296.533	360.887	319.391	486.177	333.49	263.462	309.682	335.986	350.912	277.575	319.508	525.165	216.259	163.999	314.575	225.299	310.94	395.549	301.941	44.417	247.139	363.027
ENSG00000006659.13	LGALS14	0	0	3	0	0	0	1	0	0	0	0	1	3	0	2	1	0	0	0	0	2	0	3	0	0	0	0	0	0	0	0	0	0	2	3	0	0	0	0	0	0	0	0	7	0	0	0	0
ENSG00000006695.12	COX10	269.453	269	231	202.047	192	105	212.039	160.999	138	373.054	473.607	430.074	398.104	434.835	553.148	443.922	338.109	359.897	382.343	239	485.242	406	428.563	258.284	519.169	256.081	303.585	478.388	382.536	457.694	327.442	576.026	465.454	588.197	476.432	251	416.366	530.286	264.131	198.103	450.041	392.786	495.385	283.572	266.662	40	266.001	261.84
ENSG00000006704.11	GTF2IRD1	375	559	395	349	443	217	488	326.999	219	341	749	666	1050	540	807	455	787	509	506	554.001	797	763	661.999	528.001	704.001	549	398	656	745.999	674.001	578.999	1010	611.119	920.999	1061	338	774	1065	620	233.999	896.001	455	878.001	568	619	105	620.999	437
ENSG00000006712.15	PAF1	1213	1331	1135	533	605	298	594	541	361	957.012	1472.999	997.993	1154.001	1041	1586	1444	1424	1783.999	1164	726.001	1213	1173	871	1049.001	1367.181	550	1231	1078	1177	902	814	1911	1006	1560	1686	1039	1462.999	1533	1278.001	561.999	1241.001	1375.999	1474.001	582	1250.999	141	803.999	619.001
ENSG00000006715.16	VPS41	1194	1248	4666.001	1015.001	807	1653.413	2771	645	680	1341	1442.001	3995.646	1845.001	4830	1719.002	1271	1187.999	1518.001	995.001	3878.001	1750	965.999	3659	974.999	1451	2834	4263.001	1697.999	1225	1365	1090.999	1448	1346	1715	1617.73	3450.999	1086	1761	944	660	1474.999	1073.001	1375.998	1959.999	1017.001	210	696	833
ENSG00000006740.17	ARHGAP44	174	190	284	143	115	75.001	323.001	90.001	58	239.001	340	187.999	329	184	306.001	292	367.001	239.001	320.001	138.999	255.999	315	187.999	197.999	259.999	180	173	290	259.018	218	198	363.999	314.999	350.999	456	218	203.999	436	275.001	143	443	242.629	307	119.001	230	34	160	201.001
ENSG00000006744.19	ELAC2	1277.001	860.001	1279	880.999	902.051	350.999	1066.999	796.001	375	1516.069	1968.998	1327	1759	1349.001	2340	2134.001	1927.001	1690	1715	1212.998	1849	1758.999	1584	1123.002	1788	1175.002	966.001	1496.002	1597	1290.001	1513.999	2011.998	1905.999	2042.999	2186.999	895	2030	1977.998	1232.001	747.058	1763.001	1624.999	2033	1153.999	1324	160.002	1212	942.001
ENSG00000006747.15	SCIN	80	88	763.999	76	89.999	676	195	97.999	339	66	116.999	402	155.999	1002	74	71.001	132.999	86.001	103	864.002	510	53	1517.001	38	66	1046.001	1703	149.001	109.999	101	125	57	121	170	322	984	68	98	58	54	135.999	99	177	448	69	17	97	64
ENSG00000006756.16	ARSD	3655.001	3095	4681	3535.993	2102.698	1791.001	6150.973	1989.899	1819.999	6175.998	4585	4734.373	7712	4977.945	9787	8122	4509	6037	5852	3684.119	6616	4387.001	5126.001	3024.001	4635	4641.9	5511.999	5077.999	3396	3276.714	5667	4351.677	4360	6719.564	6892.999	3482.999	3759.999	5446	4210	3569.596	5841.121	8250.001	4910.277	2649.663	2520	642.002	2119.999	2433
ENSG00000006757.12	PNPLA4	207.999	231	183.999	240	129	107	212	127.999	85.999	347	397.999	349	213.999	407	431	396	270	316.001	395.999	221	485	266	375	172	489	194	204.999	367	268	254.001	194	369	298	546	253	92.999	253	355	181.999	162	331	283	333	192	132.001	46	130	143.999
ENSG00000006788.14	MYH13	0	0	0	0	0	0	0	0	0	0	0	0	0	1	0	0	0	0	0	0	0	0	0	0	0	0	0	0	0	0	0	0	0	0	0	0	0	0	0	0	0	0	0	0	0	0	0	0
ENSG00000006831.10	ADIPOR2	905.999	958.001	896	919	580	476.859	1281	517	424	2195.001	1129	1264	1517.001	1388	4913	3481	929.008	1664	2486.999	1025	1420	991	1492	645	1434	961	1101	1244	1002	1150	3537.999	1252.001	1131	1305	1451	808	1178	1375	759	1488.358	1224	5103.999	1085	860.939	813	150	576	591
ENSG00000006837.12	CDKL3	28.671	33.239	8.872	20.493	21.999	3.9	6.485	11.388	7	32.837	33.015	23.001	13.049	14.755	22.311	24.155	8.149	17.697	18.794	15.379	25.001	14.91	34.534	16.345	16.471	4.435	19	38.758	12.313	14.603	18.912	42.132	29.001	40.914	22.664	8.659	17.166	20.292	13.432	16.474	36.124	4.83	15.625	23.197	10.774	0	19.977	22.996
ENSG00000007001.13	UPP2	1	0	0	0	1	0	1	0	1	0	1	1	6	0	0	3	2	2	2	1	0	2	0	1	0	0	1	4	1	1	1	1	0	1	0	0	0	1	2	0	0	0	0	0	1	0	0	2
ENSG00000007038.11	PRSS21	21	24	43	8	3	1	13.001	13	6	9	51	22	37	16	49	15	34	16.999	23	34	45	44.001	42	26	38	20	7	12	12	22.001	28.999	59	22	60.999	42	19	36.001	9	15	1	41	6	29	17.001	15	0	5	16
ENSG00000007047.15	MARK4	910.999	714	751	468	514	296	593	443	243	856.001	1383.001	1307	1207.001	1088.001	1656.001	1275.001	1497	1229	1167	955.999	1233	1092.001	1220.999	890.999	1458	864.999	927	857.001	1051	1104	944.001	1816.999	997.999	1624.999	1630.999	913.001	1434	1541.999	1198	411	1462	1242.999	1807.999	784.999	1072.999	95	814.999	964
ENSG00000007062.12	PROM1	187	514.998	1701	389.001	961.655	2080.253	1755.999	353	973.033	229	681	2371	457.999	1918	231.001	150	784.998	142.999	348.999	1969.999	1566.998	377.002	2982.804	374.999	445.999	1610.999	2651.999	1222.196	746.999	990.998	290.002	1340.001	900	1216.001	610	911.999	900.999	1196.22	408.999	203.999	1127.998	150.001	899	1013.001	348	194	331.999	165
ENSG00000007080.11	CCDC124	1716	1706	1823	466	515	286	809	591	267	954	2003	1171	1752	1078.001	2152	1452.066	1990	1994.001	1695	866	2044.894	1493.001	1009.001	1254	1703	667.999	1762	848	1402.999	763.042	811.001	2493.001	1245.999	1746.001	2727	1379	2000.001	1489	1927	525.073	1700.999	1615	2194.999	612	1717	142	983	707
ENSG00000007129.18	CEACAM21	14	117	45	204.001	38	13	23	237.001	16	56	905	52	36	35.999	58	110	726.001	51	87.999	34	87	591	19	137	84	27.001	32	313	154	252	63.001	213.001	660.999	168	162	29.999	296.999	396	454	24.001	276	11	301	22.001	196	57	302.999	94
ENSG00000007168.14	PAFAH1B1	3853.999	3655	3753.027	2258.228	2252.001	1775.002	3803	1578.999	1645	3967	3679	4197	4370.074	4106.001	5167.069	4380.999	3896	5245	3674.001	3286	3569	3455.999	4516	2890.999	3761.999	3321.002	4025.002	3639.609	3268.717	3797.001	3996	4222.001	3383.028	4071.714	5901	3627.001	3843.001	4355.002	3545.001	2281.999	3754.998	4636.014	4436.999	2700.184	3889.999	552.001	1954.001	2619.167
ENSG00000007171.18	NOS2	3	5	4	0	8	0	3	5	4	7	17	12	16	7	8	15	8	9	22	5	5	6	10	10	16	8	6	15	5	13	4	16	8	11	25	2	14	12	5	0	9	11	15	8	7	1	13	8
ENSG00000007174.18	DNAH9	562	212.999	200	756	201	137	519	304	291	1315.235	1121	339	464	500.001	425.001	715	1168.999	359	1864	180.999	290.999	786	448	542.999	1056	322	157	705.999	876.999	221	640.999	718	1040	1653	292.001	128	180	683.001	428	561	1182	641	1681.999	456.999	187	192	674	1092
ENSG00000007202.15	KIAA0100	5339	4938.001	5038.997	3580.999	3923.999	1869.481	5013	2959	1912.001	7150.999	7603	5970.002	6783	6124.001	11825	10309.995	6639	7998.001	7208.999	4224	7429	7259.016	7051.002	4799.999	7678.002	5314.001	4709.001	6625	7018.999	6171.057	6961	10120	7701.57	8202	7860.001	4071.999	9333.245	7757.001	5374	3650.58	7401	7820	7728.439	3713	5463.997	885	4412	3238.001
ENSG00000007216.15	SLC13A2	0	0	0	0	0	0	0	0	0	0	0	0	0	0	0	0	0	0	0	0	0	0	0	0	0	0	0	0	0	0	0	0	0	0	0	0	0	0	0	0	0	0	0	0	0	0	0	0
ENSG00000007237.19	GAS7	751	1283	772.001	864	1114.001	504.999	574	1100	926.999	721.001	2820	2137.999	1059	2053	1205	750.001	2274	795.001	978.999	1130	777.999	1809.001	1400.001	1453	1302	505	1345.998	3148.999	1329.998	2054.466	844.999	2245.001	2378	4046.77	1329	1210	1959.999	2787	2551.999	418	2946.001	781	2017	1042.002	1368.999	203	1076	1100.999
ENSG00000007255.10	TRAPPC6A	702	496	446.001	354	214.999	86	212	219	108.001	473.001	838.999	412	503	362	944	753	826	1045	673.34	362.001	525.001	719.999	416.001	474	746.001	210	561	419	451	303.999	415.999	724	498.999	997	592	402	562	746.999	659.001	259	728	1007.54	982.001	153	458.001	81	366	333
ENSG00000007264.15	MATK	71	106	365.999	24	31	159.001	86	196.001	157	16	82	927	161.998	861.999	153	69	110	49	36	335	114	123	654.999	55	64.999	205	261.999	157.001	43	105	147	220	73.999	166.999	276	249.001	189.999	119	76	33	118	65	95	493	81	9	55	48.001
ENSG00000007306.15	CEACAM7	0	0	0	0	0	0	0	1	0	0	1	0	0	0	0	0	0	0	0	0	0	0	0	0	0	0	0	0	0	1	0	0	0	0	0	0	0	0	0	0	0	0	0	0	0	0	0	0
ENSG00000007312.13	CD79B	7	26	23	3	13	11	23	9	3	18	19	53.973	49	57	26	30	44	21	20	26	96	21	50	14	26	40	32	19	28	27	24	37	13	21	198.974	27	21	18	40	12	39	21	47	15	13	9	26	7
ENSG00000007314.12	SCN4A	0	4	0	0	0	0	0	0	0	3	0	3	1	1	0	1	5	2	2	0	0	3	3	2	0	0	6	0	1	0	4	1	3	0	2	2	1	3	1	0	0	2	0	0	2	0	1	0
ENSG00000007341.19	ST7L	253.999	278.001	114.002	148.001	153.001	77	218	112	96	192	328	232	342.001	224.999	346.999	267.999	262.002	314.001	304.999	139.002	241	292.999	314.999	227.999	340	180	160.999	404.933	412	325	132	331.001	408.999	342.002	298.999	126	416	360	236	137.998	369	210	292.999	172.999	277	57	208	253.999
ENSG00000007350.17	TKTL1	0	1	1	0	0	0	4	1	1	1	1	0	0	1	1	0	0	0	0	0	0	0	0	0	0	0	0	0	0	1	0	2	0	0	0	0	1	0	0	0	0	1	2	0	0	0	2	0
ENSG00000007372.24	PAX6	1	0	0	0	6	1	1	0	0	2	0	0	2	0	0	0	0	1	1	0	0	2	0	0	1	0	0	1	0	0	0	0	1	0	0	0	1	1	1	0	0	1	0	0	1	0	0	0
ENSG00000007376.8	RPUSD1	408.999	360	345	282	359	103.999	414	287	179	532.001	861	505.001	606.999	465	926.999	802.999	826.001	661.001	731.001	359.999	658.999	832.999	416.001	387.999	783	378	295.999	418	609.386	488.999	594	1122.001	601	845	844	314	792	757.999	680.001	297.999	759.001	1060.001	1034.001	286.194	529	55	618	361
ENSG00000007384.15	RHBDF1	318	380	301	428	553	290	587.999	292.001	411.001	503.999	1034	1151.001	1344.001	892.001	1132	761.999	750	448.998	815	789	857	830	776	637.999	959.001	705	492	621.001	919	1010	841.999	1251	748.001	778.999	1247.999	402.999	896.001	1400	534	348	1062	897.999	1165.999	547.001	675.001	84	991.515	663
ENSG00000007392.17	LUC7L	1458.002	1078	874	465.001	488.998	242	432.999	330.999	271.999	644.999	1242	744.998	1011.001	636	757.001	795	1182.999	1667	760	504	637.999	1264	617.001	1264	1003	728	815	975.535	1015.999	1814	701	981.001	1067.001	866.999	1300.999	792.001	1366.999	2023.999	1204	341.001	1318.999	506.001	1232	504.009	1479	133.002	1510.002	1236
ENSG00000007402.12	CACNA2D2	19	64	1	28	77.001	4	7.001	19	3	26	104	12	7	11	8	16	57.001	48	28	3	17	95.001	8	67	41	10	0	51	81.005	84	5	104	83	84	14	4	164	104	117	9	74	9	90.001	6	97	11	59.001	18
ENSG00000007516.14	BAIAP3	121	124	449.001	267	140.001	343	649	104	418.001	205	367	1165.999	699	851.001	72	128	424	73	474	770	568.001	346	899	148.999	353.999	1104	784	379	304	151.999	153	371	223.058	620.999	329.001	608.999	81	427	123	81	365	221	467.001	582.999	66	35	227.001	231
ENSG00000007520.4	TSR3	793	665	909	376	576	249	706	506	319	749	1406	1111	1244	1035	1531	1250	1532	1047	1114	778	1418	1461	875	697	1225	706	924	623	992	670	752	1808	784	1550	1766	730	1257	1152	1233	441	1120	1782	1763	584	949	132	860	578
ENSG00000007541.17	PIGQ	711.568	555.527	583.592	667.352	969.216	351.927	887.487	709.592	460.415	1269.352	1845.805	1315.66	1272.467	1346.375	2416.982	2129.131	1998.489	1070.084	1850.971	750.429	1448.837	2024.926	1273.455	1153.695	1585.28	1093.978	694.817	1056.977	1628.406	1515.789	1472.931	2429.021	1556.309	1801.683	1807.718	579.488	1777.35	2189.818	1392.679	629.219	1744.315	1811.215	2437.518	703.483	1262.921	136	1711.784	1019.758
ENSG00000007545.16	CRAMP1	1589.459	880.129	972.992	702.252	905.358	476.682	918.677	699.196	521.751	1177.243	1730.872	1620.068	1664.47	1246.431	1666.686	1517.35	1879.604	2034.569	1304.187	1044.623	1404.922	1516.559	1544.048	1536.803	1483.761	1114.387	1194.975	1371.057	1348.326	1720.261	1296.396	1738.886	1396.361	1910.833	2235.02	969.482	1822.805	2381.998	1635.189	554.35	1804.176	1368.746	2215.239	947.874	1503.536	172.825	1355.292	1294.626
ENSG00000007866.22	TEAD3	694	1025	504	487	679.999	296	441	423	326	692	1342.001	1095	1076	1269	1398.001	1104	1276	991	903	610	997	1070	838	996	855	495	697	700	1082.034	1240	882	2140	894	1024	1518	595	1526	1618	997	343	1349	996	1595	609	1460	104	863	814
ENSG00000007908.16	SELE	2	124	20	0	6	8	8	8	3	4	1	19	25	82	9	3	4	2	2	17	5	2	20	1	3	20	6	4	2	17	2	4	1	3	25	11	18	4	0	0	11	0	2	14	2	0	0	8
ENSG00000007923.16	DNAJC11	1168.866	950.999	1104.999	640.626	790.018	304	794	710	320	1134	1933.001	926.965	1297	1169.001	2063	1534.001	2008.947	1665.999	1289.999	777.001	1404.001	1611.956	1176.999	1188	1678.362	853.999	1005.001	1188.968	1654.976	1187.001	1029.97	2172.001	1521.976	1820.001	1942.954	752.999	1738.001	1681.001	1391.522	583.999	1664.001	1345.974	2286	741	1477	164.971	1095.945	819.999
ENSG00000007933.13	FMO3	3	0	1	0	0	0	0	1	1	3	3	0	4	2	0	1	1	3	3	3	0	1	0	2	3	6	0	1	10	0	3	2	4	0	2	0	0	1	0	2	4	0	3	0	0	0	2	5
ENSG00000007944.15	MYLIP	725	2058	1563	848	934.257	548	815	1011	623	1054	2257	1580	1593	1720	1815.25	1259	2065	1150	1109	1024	1241	1820	1636	1486	1297	729	1538	2202	1659	2921	1175	2491	2057	2475	1401	1081	2384	3296	1547	558	2248	1011	2132	913	1582	299	1039	1246
ENSG00000007952.18	NOX1	0	0	0	1	0	0	0	0	0	1	0	0	0	0	0	0	0	1	0	0	0	0	0	0	0	1	0	1	0	0	0	0	0	2	0	0	0	0	0	0	0	0	0	0	0	0	0	0
ENSG00000007968.7	E2F2	381	280	28	91	247.317	9	45	156	27	295	445	72	63	18	85	96	793	644	136	46	74	604	43	402	675	45	57	318	575	306.016	58	866	542	596	95	46	517	676	568	31	311	32	584	55	633	39	341	223
ENSG00000008018.9	PSMB1	741	981	835	939.836	981	594	1451.859	823	607	1560	1606	1580	1301	1599	2508	2217	977	1126	1725	1173	1363	1172	1435	768	1770	869	1018	1276	1572	1220	1104	1565	1500	1730	1465	715	1163	1471	740	1121.84	1358	2044	1470	781	710	224	1109	484
ENSG00000008056.14	SYN1	8	23	9	24	44	3	10	20	3	28.592	79.165	24	22	26	23	27	60	25.439	18	15	29	36	35	28.001	61	7	7	35	62	49	10	88	53	75.794	37	4	37	87	42	9	61	12	100	27	50	7	48	32.999
ENSG00000008083.14	JARID2	987	1554	657	668	689	264	370.557	685	373	818	1829	876	859	726.079	1209	1275	1666.001	1390	992	642	804	1536	911	1266	1094	473	831	1491	1476	1593	920	2052	1475	1729	931	661	1831	2034.018	1400	525	1982	1074	2064	594.999	1584	139	1071	967
ENSG00000008086.13	CDKL5	315.001	341	286	323	289	178.999	240.001	201	111	430.001	490.002	323	267	437	463	574	305	432	449.999	273.999	316	356	553.999	266	473	283.999	209	514	421.999	537.001	314	412.001	496.001	510.001	319.001	239.999	400	563	307	223	734.001	226	583	297.001	374.999	41	260.001	300
ENSG00000008118.10	CAMK1G	13	12	1	8	16	0	0	26	1	15	19	1	0	5	2	14	11	17	52	4	12	19	8	5	23	11	0	41.001	25	23	8	39	21	52	13	5	19	49	19	2	31	17	16	0	10	4	8	5
ENSG00000008128.23	CDK11A	426.716	367.004	569.163	159.892	238.283	137.51	286.433	202.608	137.006	332.699	542.313	442.879	724.028	436.147	732.017	526.186	613.441	790.23	524.573	302.871	435.808	463.461	345.439	495.618	556.04	270.489	404.35	231.778	450.386	227.947	365.388	657.812	308.938	458.857	985.881	341.367	497.012	669.636	505.803	291.277	503.543	426.424	491.064	256.951	588.773	60.075	524.927	353.062
ENSG00000008130.15	NADK	1463	1317	1590	842.001	989	597	1801.999	1086	685.998	1608	2086	1759.001	2557	1971.001	3424.999	2029.001	1971	2415.999	2190.001	1308.001	2089	1626.002	1675.999	1311.999	2157.999	1421.999	1542	1409.002	1574.804	1598	1863	2206	1379	1895	3098	1404.001	2058.998	1980	1692	869	2103.999	2206	2867.999	1107.999	1481.998	187	1597.999	1031
ENSG00000008196.13	TFAP2B	0	0	0	0	0	0	0	0	0	0	0	0	0	0	0	2	0	0	0	0	1	0	0	0	0	0	0	1	0	0	0	0	0	0	0	0	0	0	0	0	0	0	0	0	0	0	0	0
ENSG00000008197.5	TFAP2D	0	0	0	0	0	0	0	0	0	0	0	0	0	0	0	0	0	0	0	0	0	0	0	0	0	0	0	0	0	0	0	0	0	0	0	0	0	0	0	0	0	0	0	0	0	0	0	0
ENSG00000008226.20	DLEC1	181	42	118	169.033	37	56.001	159	42	121.001	164	250.001	240	197	200	133	91.999	242	168.999	362.999	80.999	67	158	197	221	239.999	213.071	49.001	143.999	206	89.999	228	96	232	257	162	119	39.999	298	103.001	75	313	124	241	262.999	59	34	337	314
ENSG00000008256.16	CYTH3	561	844	362.001	546	877	253	431	488.538	222	538	1175.135	678.001	652	651	795	636.999	861	588.001	816	462	721	721	500	710	995	483	500	945	933.001	1220	587.999	1489	798.185	1360.999	961.001	359	832	1684	764	287	1276.001	540	1701	340	1004.001	112.999	585	681.999
ENSG00000008277.15	ADAM22	635	358.001	105	272	246.001	47.001	50	153	73	717	384.001	144	117	191	2066.999	759.998	310	619.001	469	122	99	230	283.999	266	597.999	111	78	264	320	335	1158.999	601.001	367.999	464.999	177	77.001	181.999	812	495.001	1250	338	1805.121	312	62.014	386.999	47.001	168	366
ENSG00000008282.9	SYPL1	824.999	920	966.999	1192.137	550	667.274	1365.999	461.993	473	2108	1300.001	1430.001	1338.999	1623.001	1635	1918	958	1413	1455	1163	1345	954.001	1648.641	584.999	1518	1189.999	1044	2033.001	1421	1302.999	893.001	1358.999	1711	1572	1287.001	760	977	1430.001	718	1015.999	1468	1218	1084	607.51	749.999	200	496	572
ENSG00000008283.16	CYB561	2169	1576	3138.999	2006.999	922.969	934.001	3400.999	1091	920	3035.998	4102.001	3828.999	4855.029	3927.001	6029.999	5054	3632	3417	3666.999	3024.999	3305.999	3309.446	3205.448	2214.002	2666.999	3197.999	3447	2382.001	2368.999	1538.999	3405	3134	2633.001	4111.676	4480.001	3409	2678	2696	2772	1731	3771.001	6425.087	3536	1891	1824	319	1486.001	1306
ENSG00000008294.21	SPAG9	3247.998	4355.001	5991.001	1832.181	1925.33	2182	2948.957	1414.001	1430.001	2455.304	3383.998	4765	3285	5425.935	2955.999	2796.002	3219	3682	2238.47	3539.999	3353.001	3005	5762.999	2789.999	3140.002	4234	6146.002	3363	3194.002	3997.566	2515.999	4726.001	3106	3920.002	4473.001	4468.999	3879.001	5231.999	3396.998	1353.999	3419.001	2197.997	3347.999	3071.998	3557.999	360.999	2177.002	2470
ENSG00000008300.17	CELSR3	174	125	44.999	96	172	39	43	120	38	145	361	98	73	86	180	105	348	174	147	90	62	212	95	187	331	44	59	192	263	201	114	320	259	292	109.001	59	204	374	248.001	67	305	110	388	76	173	16	238.003	206
ENSG00000008311.16	AASS	742.999	380	405	330.875	219.999	168	564	102	307.001	737	342	712.001	797	678	1100	961.33	291	1046	812.999	677.999	835.999	296	1225	362	514.998	737	342	628.999	380	1072.999	876.001	373.999	476	384.999	964	526.999	394	860	235.999	339.999	499	966.999	278.999	733.999	452	55	373	620.999
ENSG00000008323.16	PLEKHG6	35	92	66	46	86	39	53	65	48	38	122	64	89	37	113	48	103	31	85	63	53	115	64.999	59	35	38	80	112	81	96.999	46	159	87	129.999	52	73	67.001	113	123.001	29	152	72	135	27	85	16	53	18
ENSG00000008324.12	SS18L2	81	138	96	135	74	37	116	55	48	175	201	155	155	156	173	155	172	151	109	148	133	200	143	101	194	99	93	183	195	163.999	103	214	188	180	156	80	150	216	103	57	153	134	205	118	95	22	110	68
ENSG00000008382.16	MPND	335.999	244.001	259	199.999	226.001	99	262	262	114	412	533	359	478	354	837.478	643	465.999	465	505.999	263	498	515	301	335.002	647.999	217	299	343.001	472	404	404.999	760	438	588	587.001	153	604	596	457.999	250	489.002	756	681.999	200	379.999	43	404	277
ENSG00000008394.13	MGST1	674	281	2629	669.001	107	1037	2479.001	150	573.999	1634.999	469	3009	1411.002	3617	3099.002	1625.49	348.998	928	1914.999	1581	2442	426.001	4180.902	214	1329.999	3268.998	2508.999	636.999	580	406.913	1212	598	630	555	2300.001	1677.998	294.001	461	285	1281	591.001	2749.001	357.999	1484.001	215	68	278	267
ENSG00000008405.12	CRY1	476	856.001	418	331.999	373	176	307.999	187	218	476.999	632.001	415	574.001	544	632	635	549.001	553.999	478.999	281	416	652	512.001	402.999	670	375	228	551	561	593.999	353	733	646	613	566	398	764	668.001	450.999	355.001	733.999	399	811	323	665	79	365.999	347.999
ENSG00000008438.5	PGLYRP1	2	0	0	0	0	0	0	1	0	0	0	0	0	0	0	0	0	0	0	0	2	0	0	0	0	0	0	0	0	0	0	1	0	0	0	0	0	0	0	0	0	0	1	1	0	0	0	0
ENSG00000008441.18	NFIX	1504	1846	1205	917	2313.999	213	879.001	1446	676.001	1485	3784	2276.151	3227.999	2501	3198.004	1906	3759	1755	2241	1652.999	3181	3520	2828	2781.999	3435	1709.001	471	2428	3395.204	2887.001	2032	5297.001	2507	3633	5413.999	409	3999.999	4260	3121	737.999	4263.001	1205.001	5064.001	2040.029	3168	269	2014	3200
ENSG00000008513.16	ST3GAL1	1688	1762.696	3150.999	719.123	561	1111.999	3264.002	631.001	1320	1344	1020.999	4445.001	3851.001	2946	2090	1544	1019.999	2750	1519	3046	5064	867	3597.002	779.001	1496	2651.002	4637	1067.001	901.998	1216.999	1638.001	1846	880	1429	6875.741	3745.002	1437	1634.001	1005.999	564	1270	1487.001	1564	2494.001	1117	115	623.001	961
ENSG00000008516.18	MMP25	10	40	17	15	21	16	23	26	18	11	34	59	44	49	48	16	38	35.999	30	51	41	43	60	14	35	27	10	38	24	48	24	64	36	48	114	29	76	43	38	12	75	32	65	55	24	3	28.084	11
ENSG00000008517.19	IL32	706.001	1428	1027.999	391.999	888.999	499.001	360	726.001	527.001	267.001	882.998	1498.001	452	1655	680.001	363.001	1113.999	432.999	267.999	1013.001	723	1277.998	1180	1014.999	1060.001	695.001	1403.998	973	1234.999	728.999	350.999	1723	838.001	1661	1020	915	878.999	1481.998	1093.001	110	5462.997	261.001	2622.999	895	1038.001	144	1142.999	549
ENSG00000008710.20	PKD1	4206.522	2844.818	2522.616	1997.106	4649.498	1445.144	2899.569	2149.632	2854.123	4537.846	6474.494	8081.981	8236.938	6686.096	8460.882	6752.126	6444.818	6078.554	6353.91	5300.44	6264.725	6673.251	7602.618	5322.865	6432.472	5095.613	2515.607	4817.014	5041.122	8606.816	6666.373	8297.116	5274.031	6354.202	11874.421	3463.079	8662.465	10667.73	5383.377	2313.771	7605.855	6486.32	8135.812	4912.842	5936.933	489.57	6395.457	5974.527
ENSG00000008735.14	MAPK8IP2	113	134	112	54	79	53	146	26	27	79	203	198	154	364	282	132	240	184	204	115	265	204	222	147	157	181	170	101	179	140	194	266	113	188	405	66	227	254	279	58	149	238	351	131	277	21	114	158
ENSG00000008838.20	MED24	984.999	820.998	806	1034.998	1217.997	422.998	1180.001	1289.001	489.999	1447	3697.552	1431.999	1726	1526.001	2367.999	1852.999	2980	1343	1609	1105.002	1853	3301.999	1589	1639.999	1992.01	1187	900	2234.999	3194.998	1931.001	1339	2947.001	3148	3059	1684.001	734	2251.001	2590.998	1536	768	3287.999	1599.999	4689	949.998	1638	255.001	2595.001	1124.999
ENSG00000008853.17	RHOBTB2	917	688.775	693.999	464.001	792	348	571	570	356	885	1244.873	1309	849	1344	1206.999	1011	1311.001	1212.999	1556	768	892	1191	1164.803	802	1414	612.001	700	979.928	1075	1109.807	988	2060.001	1001.001	1623	1329	736.827	1459	1674	1141.903	486.001	1119	961	1439.851	798	1154	127	765	598
ENSG00000008869.12	HEATR5B	691	459	671	521	297	296	649	314	267	991	779	765	806	935	1092	1140	662	1229	838	621	862	583.001	1054	572	752	858.999	587	882.001	656.001	870.999	906	624	807.01	924	805	548.001	695.001	922.999	443	472	819.001	989	741	573	604	92	438	701
ENSG00000008952.17	SEC62	2731.999	3174.998	3974.999	2271	1320.005	1881.001	3276	1066	1738.001	3995.001	2509	4207	3648.001	6052	2940	3954.998	1991.001	4093.999	2801.999	3515	3302	2034.001	4368.117	1327	3323.001	3183.078	5545.999	3805	2478	3128.999	1699	3487.001	2901	3356	4559	3537.013	3277.204	3361.12	1897	1535.73	2761.469	1913.999	1949	2592.001	2089.881	425.001	1168	1385
ENSG00000008988.11	RPS20	9247	12556.994	8031	6928.974	6672.987	2569.993	5716.246	6237	4294	8576.635	13363.989	8965.973	5894.998	8584.841	8592.983	8797.919	11093.977	10898.997	8370.96	7494.954	8502.977	11703.964	10195.685	7434.991	13109.144	5799.997	7393.001	11612.185	10497.674	9799.942	4939.53	16036.242	10639.99	17347.931	10014.992	6189.999	9799	15004.96	8455.999	4550.09	12703.118	7081.99	13721.957	6258	7176.998	1786.997	10004.71	5743.968
ENSG00000009307.16	CSDE1	9295	10225.001	8349.999	6483.445	5645	3621.999	6445	4497.001	3523.012	10041.984	10287.249	8875.359	7302.822	10084.485	10671	10784	9240.863	12710.001	8400.999	6930.999	8990.741	7521.998	10678.875	7061	10493.996	7010.999	10551.001	11530.002	9456.006	10619.321	6875	12701.001	10085.492	13112.36	10749.001	8416.999	10440.998	12240.857	8224.001	5090.679	10230	7742.103	9406.013	6030.056	9118.001	1508.002	5249.999	4999.999
ENSG00000009335.18	UBE3C	1610	1969	1774	1082	1071.239	665	1525.001	827	601	2102	2333	2042.001	2255.215	2159	2870.001	2413.001	2364	2656.001	2043.022	1492	2237.999	2197	2174.002	1577	2521.803	1740	1559.999	1957.001	2108.001	2211.213	1743	2718	2158	2525	2655	1477	2678	2349.999	1991.001	1048.028	2325.999	2000	2560	1327	2083	251	1228.999	1384.999
ENSG00000009413.16	REV3L	7153	1924.001	1855	4343.689	2139.396	545.999	4569.916	1427.271	859	11194.729	3199	2645	4461	3135.001	8351.032	9736.664	2578.001	8566.999	8991.487	5209	4727.002	2825.001	7331.001	2014	10416.839	5872.001	686.001	5529.999	4215	5500.002	8413.851	3223.999	4588	4421	8147	686.061	3353.002	4845.001	2030.999	4715.776	7132.999	3553.999	3959.999	4977	2613.001	653.999	3032	5537
ENSG00000009694.13	TENM1	11	4	0	0	2	0	0	1	0	19	4	0	0	0	1	7	3	11	1	1	0	1	0	0	1	0	0	1	0	4	0	1	1	1	4	1	1	10	0	7	4	0	2	0	1	0	3	3
ENSG00000009709.12	PAX7	0	0	0	0	0	0	0	0	0	6	2	0	1	0	9	5	0	0	16	0	0	0	0	1	0	0	0	1	0	0	1	0	1	0	0	0	0	0	1	1	0	5	1	0	0	0	0	0
ENSG00000009724.17	MASP2	0	0	0	0	0	0	0	0	0	0	0	0	0	2	0	1	1	0	0	0	0	0	0	0	0	0	0	0	0	0	0	0	0	0	0	0	0	2	0	0	0	0	0	0	0	0	0	0
ENSG00000009765.15	IYD	13	7	116	3	1	37	19	2	3	29	3	66	8	121	159	64	3	18	48	35	40	2	109.999	1	4	33	75	2	0	5	221.999	6	3	8	19	37.001	10	1	3	30.999	2	212.001	2	50	7	1	3	0
ENSG00000009780.16	FAM76A	316.001	267	232	203.002	214.999	73	325.999	173	84	424	461.001	267.001	363.999	291	508.999	522	318	391	327	226	271	377	305	244	409.001	271	206.001	413	368	400.999	320.999	462	331	418.999	437.001	126	422.001	434.999	252.999	213.001	390	393	304.001	211.001	264	46	219.999	224.999
ENSG00000009790.15	TRAF3IP3	40.001	87	202	26.001	33.999	80	33.001	55	131	16	50	323	67.001	260	70.001	43	66	50	32.999	192.001	87.001	58	236	43	68	117	215	103.001	37.001	111.099	67	121	55.001	99.001	180	224.999	89.999	104.001	92.999	11	78	26	62.001	206.999	56.999	19	88	26
ENSG00000009830.13	POMT2	534	352.998	530.998	354.976	466	324	748	394.001	261	615.001	1021.997	989	781.162	1152.001	757.001	707	904	738.999	742.999	631.001	764	980.001	1012.001	707.001	1002	701	743	669.999	934	709.002	534.998	1034.999	844.998	964.002	1014.001	567	897.999	1021	682.999	270.999	871	517.002	1330.997	588	714	59	736.002	595
ENSG00000009844.16	VTA1	548.999	637	524.001	515.999	365	228	552	241.001	248	891.999	710	615	628.001	627	1028	895.104	539	857	677	471	679	498	724	448	919	508	494.001	919	763	691	543	765	767	859	700.999	437	621	810	483	421	776	674	631	479.477	525.001	100.999	321.001	364.001
ENSG00000009950.16	MLXIPL	6	11	1	10	12	1	17	26	12	10	21.001	11	11	15	6	14	45	2	7	17	37	39	16	28	8	14	14	33	36.001	22	7	20	17	32.001	35.001	17	14	26	9	9	16	6	28	12	18	2	20	8
ENSG00000009954.11	BAZ1B	3792	4206	2813	1857	2658.467	967	2390	1880.561	1101.999	2907	4325.001	2646	3027	2558.001	3469.999	3426.768	5035	4838.001	2881.001	2254.999	2961.999	3951	3087	3373.999	4330	2151.999	2805.062	4354.581	3932.001	3843.378	2328.001	5721.006	4064.001	4614.001	4570	2548	5134.892	4968.024	4369.999	1492.999	4225.001	2604.999	5431.999	2171	5511	539.001	2357.006	2700
ENSG00000010017.13	RANBP9	717	898	653	591	410	375.101	656	379	376	1117	1240	1273	1019	1305	1610.432	1258	1032	1073	1033	870	1076	903	1264	610	1311	825	1158	1080	1069	1278	1057	1440	1063	1274	1164	722.156	1073	1389.002	938	465	1089	1132	1218	656	883	106	538	654
ENSG00000010030.14	ETV7	5	12	21	3	11.001	6	26	3	31	8.999	10	27.999	20	61	27	12	31	0	63.001	18	34	23	37.001	12	8	17	16	81	6	25	41.999	35	14	22	63.999	17	20	23	20	7	6	11	15	25	22	2	10	6
ENSG00000010072.16	SPRTN	234	262	196	177	158.999	73	144	123	99	300	279.151	206	229	208.105	350	262.999	272	378.999	239	133	205	206	238	170	285	152.001	156	323.126	309.001	346.116	200.999	306.001	315.999	288.001	291	157.999	236	333	233	130	258	212	274.001	131	228.999	34	167.999	170
ENSG00000010165.20	EEF1AKNMT	1429	1127	1171	565	689	223	673	586	315.013	1346.999	1635.999	763	1069	756	1669	1888.001	1654	2219.001	1363	573	1107.999	1371.001	897	1059	1385	585.999	878	1118.001	1126	1013	873	1810	1154.79	1597	1483	828	1755.001	1451.999	1431	582.999	1263.999	1579	1706	601.001	1477.999	127	831	596
ENSG00000010219.13	DYRK4	96	127.999	75	188.001	67	57	102.999	88	47	223.001	227.999	199.001	169.999	238.999	291	295.001	166	132.999	230.001	143.001	249.001	164	212	118.999	311	149	101.999	241.999	267.998	234	172	291.999	240	316	189.999	82	218.999	295.001	128	116	265	182	237	148	121	33	151	116.001
ENSG00000010244.19	ZNF207	2422.999	1681.005	1338.001	1995	1440	831.999	1852	1291.681	972.001	3148.999	2984	2197.397	1917.001	2289	3188	3019.999	2504.999	3447.001	2603.001	1491	2041.999	2832	2627.267	2086.001	3559	2013.387	1113	3966.999	3741.048	3996	2422.424	2831	4094.336	3329.047	2483.001	1092.001	2584.998	4133.11	1882	1445.134	3274.322	1894.001	3216	1870.999	2326.999	437.001	2292	2496.625
ENSG00000010256.11	UQCRC1	2777.999	2520	2514.001	2060	2220.789	883.999	2597	1985	996.001	2868	4838.999	3042	2944.999	3846.999	4393.999	3704	4284.001	3889	3372	2317	3438.001	3545	2924	2721.999	4023	2122.999	2845	2712.001	4016.001	2552.049	2227.002	5803.001	3513.001	4843	3615.001	2412.999	4068.001	4318.588	3368.999	1601.771	3742.041	4232.999	5590	1569.999	3181.001	370	2585.954	1750
ENSG00000010270.14	STARD3NL	379	933	450	442.001	318	280	450	228.999	303.999	539	853	742	543	745.999	766.999	585	638.001	418	568	578.159	632.999	791.999	778.996	472	764	585.001	562.999	680	874.669	858.493	442	918.999	769	894.001	635.001	450	861.561	1034.999	492	299	907	445.999	865.999	523.001	567	144.999	500.999	474
ENSG00000010278.15	CD9	1223	1543.001	2262	1452	832	1374	3710	730.999	873.675	4255.999	2405.341	3515.998	5795.001	3543	9126.888	5629.98	1780.001	2593.001	4704.999	3244.001	3837.005	1623	2900.955	1173	2204.001	2632.015	3473.998	1834	1838.838	1218.001	4466.912	2503.993	1658.001	2583	4007.999	2390	1553.001	2002.001	1298	2621.532	2710.999	7141.001	2175.999	1191.999	1060.001	270	758.001	738.001
ENSG00000010282.15	HHATL	0	0	1	4	3	0	1	0	0	2	4	0	2	5	2	2	4	0	8	1	0	3	6	3	4	0	0	3	2	5	0	3	8	7	1	2	0	9	4	0	7.999	1	5	1	0	0	3	6
ENSG00000010292.13	NCAPD2	2880	1553.999	651	1653.999	1798.001	333	719	1601.999	563	3228.571	3558.999	1206	917.999	1049	1744.001	2203	3651	4459.999	2269.002	852	1187	3394.995	1407.001	2542	4313	750	826	3007	4348.001	2049.999	1443.999	4790.001	3825.519	4831.001	1453	766.999	1830	4236.001	2827.001	977.001	2775.672	1595	4200.999	817.999	3188.001	335	2210.001	1829.998
ENSG00000010295.20	IFFO1	686.002	342.001	364	126.999	235.999	44	129	154.999	144	302	534	344.001	342.999	432.001	296.001	412.001	552.999	793.999	537	211.999	287	388.999	322	515.001	677.001	301	209.999	219	363	646	314	547	335	388.999	774	282.999	598	746.001	472	108	511.001	208	630	287.999	489	40	628.999	356.001
ENSG00000010310.9	GIPR	16	8	31.001	26	4	11	15	9	12	16	22.999	38	23.001	44.001	5	14	29.001	9	34	13	4	18	27	22	17	23	15	6	18	15	28	15	22	29	23	15	11	42	18	5	33	17	32	20	8	1	24	29
ENSG00000010318.21	PHF7	78	34.001	20	78.999	19.999	7	40	35	25	79	105	42	52	46.001	108	109.001	78	86.999	87	51.001	34	81.001	56.001	57.999	130.001	41	40	76	96	62	96	71	77	132	59	21	48	131.999	51	49	92	70	108.001	38	43	9	49.999	75.001
ENSG00000010319.7	SEMA3G	537	98	174	281	58	46	153	267.001	79	456	1104	229.001	404	242	2038	1094	883	474	971	106	139	567	226	504	589	35	146	426	404	157	1402	341	610	532	375	141	236	512	483	542.97	1197	1202	1376	48	351	38	333	314
ENSG00000010322.16	NISCH	3319	1877.001	1351	1456	2508.005	566.002	1582.998	1656	908.999	2844.999	4505.999	2266	3201	2245	3885.923	3481	3758.001	4446.002	3607	1549	2595	4136.998	2580	3390	4412.999	1875.999	1182.001	3456.998	3768.999	4761.173	2923.999	4670	3906.999	3769.998	4196.999	1100.001	4557.999	6255.999	3277	1493.363	4741.999	2703.001	5456.001	1814.001	3825	331	4637.999	3548.999
ENSG00000010327.10	STAB1	1224.999	1251	2894.999	425	746.999	980.001	942	1100	3051.001	841	1613	3606.999	2615.001	2403.999	2094	1021.999	2183	1231	1937	3124	2100	1401	4898.999	1562.999	1736	3979	2384	979.999	1028	1814.999	1298	2426.999	1483	1427.998	4199	3893	2000	3097.001	1812	445.784	1994.425	597.001	3144.079	2498	2026	117.999	2008.001	1390.001
ENSG00000010361.14	FUZ	408.001	322.999	311	333.998	251	128	401.999	189.001	211	497	699.998	504.998	509	503.702	704	537	699.999	441	719	351	562.001	707.999	444.999	376.001	644.999	280	377.999	543	440.999	333	425	897	513.999	941.001	665	295.999	497	775.002	541.001	269.236	621	849.001	801.999	273	378.999	69.001	456	316.999
ENSG00000010379.16	SLC6A13	9	0	43	1	2	16	3	1	9	10	2	24	1	20	2	5	0	14	6	9	12	0	17	0	7	16	20.001	1	1	4	3	3	1	1	1	25	2	1	1	3	0	5	1	15	0	3	0	3
ENSG00000010404.18	IDS	166.726	879.01	851.6	602.447	947.1	1066.172	1355.764	738.305	928.493	966.776	798.281	2049.929	1526.39	2558.483	1149.88	977.566	798.322	422.004	730.922	1343.613	1145.592	822.09	1920.49	513.154	988.62	1284.794	1254.208	1525.964	1030.65	1867.212	788.826	1483.082	992.121	1312.654	1502.636	937.681	1193.817	1479.528	502.168	469.163	1165.181	786.123	1138.862	1175.849	677.261	189.363	674.833	842.326
ENSG00000010438.17	PRSS3	0	4	2	0	1	6	1	3	0	2	5	24	1	9	4	0	2	0	1	12	0	1	1	1	3	0	5	2	4	1	1	4	0	5	8	2	2	4	1	0	0	0	3	7	3	1	0	1
ENSG00000010539.12	ZNF200	244	207	179	121	151.999	68	182	111.999	78	200	225.999	194.999	197	215	204	227	217.999	268.001	173	139	232	206.001	190.999	180.001	240	176	177	265.999	224	275	168	274	219	275.001	256	194.001	226	270	201	97	258	178	274	143.001	196	33	176.999	127
ENSG00000010610.10	CD4	450	425.001	342	184.999	211	239	510	782.256	611.001	438	852.999	732.999	815.001	522	839	777.001	436.999	545.999	983.001	729	1608	511.999	1267	233	1199.001	528.001	532.001	446	408.001	588	552	2052	442	881	1489	449	528.999	1140	406	221	806.001	387	761.999	432.999	355	56	349.001	432
ENSG00000010626.15	LRRC23	312.494	239.868	191.056	458.013	90.857	50.194	257.544	169.403	130.512	484.351	540.404	177.715	196.958	311.697	302.815	280.373	508.704	267.663	673.829	129.596	220.283	381.376	234.138	249.778	555.554	117.571	177.644	256.124	366.289	159.426	224.75	377.555	298.646	642.032	278.089	154.452	142.825	398.292	341.33	185.276	462.06	371.54	654.334	138.954	178.532	59.457	381.489	264.041
ENSG00000010671.16	BTK	12	38	35	13	21	10	39	76	55	21	14	54	27	32	31	21	14	17	14	55	76	34	65	17	39	36	72	32	21	78	21	66	31	50	105	46	62.001	50	26	12	32	6	26	36	24	7	39	11
ENSG00000010704.19	HFE	236	237.001	137.001	122	118.999	29.999	63	104	63	213.148	202.001	105	86	140	132.999	209	186	344	181	94	141.999	191.001	206.999	154	248.001	144	107.001	216	214	195	134	375	169.999	260	156	113	234.999	291	209	97	261.999	123.999	183	90	181	23	128	119.001
ENSG00000010803.16	SCMH1	460	472.001	574.001	533	468.999	257.001	576	346	299	693.999	1003.002	1098.001	850.001	1073	1035	846.001	770.998	652	778.001	771	927.002	867.001	1189.999	487	1048.001	885.002	571.998	1021.001	874	988.001	656.002	1172	864.999	1209	1081.999	460	779.999	1213.999	532	322.485	1053	714.999	954.001	780	572.999	79.001	718	634.001
ENSG00000010810.17	FYN	1056.001	1238.999	1339	586	639	1071.99	698.001	417	1222.001	819	1209.001	3193.001	1305.001	2553.001	1790	986	1236.002	1401.999	1173	2491	1540.999	973.999	2512	923.002	1373.001	1278.999	1622.999	968.971	1096.999	1315.001	1152.999	1823.001	972	1190.999	2702.001	1988.001	1284.001	1712.289	1196.999	472.001	1821	617.998	1721	1998.846	1090.001	154.001	812	909.002
ENSG00000010818.10	HIVEP2	782	2480	820	880	1222	980.147	1650	799	622.001	1350	1477	2065.001	2376	1609.001	2795.999	1772	1343	949	1581	1379	1784	1399	2081	997	1509.999	1250	1537	2832.001	1428	3322.755	2000	2486.001	1798.999	2334.455	2441	1052.999	2633.999	2950.001	1113	868.264	2209	1481.001	1616.001	1473	1419	252	998	1291
ENSG00000010932.17	FMO1	1	34	1	5	10	0	0	14	0	1	71.999	0	0	0	0	1	12	1	1	1	0	29	0	27	12	1	0	10	37.001	14	0	19	38	17.999	0	0	11	12	10	0	19	0	49	0	33	1	16	7
ENSG00000011007.12	ELOA	1124.951	1317	1532	762.481	898	582	1285	591	491.867	1372	1481	1499.001	1608	1890	2194.338	1794.999	1307.001	1632	1452	1184.898	1727	1252.999	1757	1066	1313.001	1342	1606	1420.999	1323	1460.001	1256	1843.001	1307.997	1678.401	2165	1187	1772	1800.999	1146	811.42	1426	1521	1430	1203	1319	181	893.999	907.001
ENSG00000011009.11	LYPLA2	1180.977	1650.982	1484.999	637.043	810	509	1179	665	425	1145	1932.997	1437.975	2056.66	1559.966	2585.84	1782.927	2155.955	1774	1518	1123.985	1946.976	1727.982	1279	1090.999	1386.999	1104.992	1845.993	1079.977	1420.974	1100.002	1425.958	3019.987	1321.784	2065.957	2287.917	1603.001	2117.995	1862.599	2004.988	662	1505	2530.967	2286.967	732	1529.961	187	985	653
ENSG00000011021.23	CLCN6	376	290.001	219.999	225	234.001	156.392	256.999	219.999	202	347	517.013	401	463	395.005	452.999	369.999	446.002	516.001	411	331	427.001	386	448	342.001	496	374.999	287	469	379	568	369	401.999	420	454.001	493	222.001	391	693	291	176.999	526.999	270.001	473	274	424	57	388.999	441.001
ENSG00000011028.14	MRC2	3581	5395.999	1141	2408.053	7236.885	929	916	4576.948	1098	2752	9496.999	3491.999	2304.034	3255.001	3679.999	4299	10071	3779.001	4986	2060	2563.001	6739	3709	7176.001	7658.012	1887.999	1861	4591	8830	7427	3212.999	17780.782	6811	9496.001	5522.999	1943	13947	12462.967	9411	1798.213	9837.001	1838.001	14683.005	2570	10470.539	511	5325.541	5976
ENSG00000011052.21	NME1-NME2	45.618	119.353	34.901	23.57	34.857	11.31	27.545	20.837	16.491	107.568	57.943	10.994	42.991	36.793	102.879	61.436	71.561	100.325	68.579	24.473	33.344	42.422	27.06	36.99	104.553	24.745	30.445	46.933	89.417	9.657	42.66	102.28	74.868	79.623	103.124	23.8	109.869	59.015	28.99	50.883	66.522	81.901	104.167	11.965	105.709	3.402	37.068	27.446
ENSG00000011083.9	SLC6A7	1	2	0	0	0	0	0	0	0	0	2	2	0	1	0	0	0	3	0	1	0	0	0	2	0	2	0	0	3	2	0	5	1	2	0	3	4	1	0	0	1	0	1	0	2	0	3	1
ENSG00000011105.14	TSPAN9	2508	2846.001	963.001	1028	1775.455	561.001	647	1028	648.999	1846.001	3160.009	2182	1609.001	2119.001	2119	2751	3078	3267	2073.57	1094.999	2221.001	2602	1551	2442	3495	816.001	1964	1727.999	2370	2306.999	1308	5726	2200	3433	2851	3253	4090	4034.001	2945	597	2963.527	979.001	3823.001	996.999	2695	207	1490	1904.001
ENSG00000011114.15	BTBD7	1415.999	1064	1359	1225	1130.013	857	1501	822	825.999	2321.001	2000.002	1934.001	1458.001	1996	2018	2459.001	1449.999	2104.001	2026	1424.999	1591.999	1512	2588.001	1134.001	2292.999	1727.001	1270	2495.048	1901	2210.999	1530.007	2227.003	2125	2518.999	1709.999	1155	1961	2277.999	1325	1210	2436	1491.001	2093	1438	1193.001	263.001	1023.999	1191.999
ENSG00000011132.12	APBA3	277.999	224	254	268	283	108.999	328.001	217.001	170	318.001	478	586.999	550	458.002	617	427.001	426	322	387.002	341.001	451.001	441.999	469	281.001	578	374	287.001	343	431	632	326	562	404	582	694.001	291.999	616	680	451.001	206.999	553	485.001	577	270.999	323.001	52	477.804	354.001
ENSG00000011143.19	MKS1	412.998	257.001	201	276.999	239.001	57.001	228.002	199.999	93.001	368	622.999	301	304.999	288.001	393.999	354.999	477.001	478.999	451	186.002	292	436.999	323.999	413	515.999	205.002	200.001	439.999	471.001	485.002	282	531	488.999	707.001	421.001	173.001	371	695.999	415.999	189.001	592.001	337	580.999	179.001	340.001	80	427.999	321.002
ENSG00000011198.10	ABHD5	381.999	366.001	644.001	501.071	261.999	512.999	596	184	272.999	1183.999	485.002	901	776.999	874	2105.999	1821.002	344.001	754.001	882.001	596.999	738	376	870	209.001	584.002	695.001	1141.001	592.998	473	462.999	1377.001	401	512.999	515.999	822.001	785	408	472.999	271.999	835.001	454	1479.001	399.062	361.999	336	63	207	259
ENSG00000011201.12	ANOS1	22	41	57	14	26	797.047	21	32	402	18	43	933	20	471	51	15	28	9	20	187	25	49	225	29	44	111	571	34	49	43	28	43	52	33	32	822	45	60	31	21	87	12	75	208	39	5	35	38
ENSG00000011243.19	AKAP8L	1936.999	957	966.001	708.997	537	239	510.999	489.001	392.001	1088.999	1629	1191.001	1220.999	993.001	1262.999	1235.001	1694	2318	1287.581	659	874.999	1328	1063	1650.001	1617.001	965.001	772.001	1248.001	1191	1961.999	1142	1078.998	1349.999	1313	1901.998	770	1212.001	2665.001	1421.001	456.999	1728.738	987.986	1508.999	738	1475.999	91.497	2087.531	1428.999
ENSG00000011258.16	MBTD1	565	345.001	315.001	477	317.999	179	362	276.001	201	704	657	477	428.001	466	566	655	500	708.001	499.93	252.001	387	455	653	473.999	618	412	443	772.001	627.999	735	507.859	467.001	685	832.999	443	243	469.858	823	502	329	765	431.001	627	296	536	85.001	414	580
ENSG00000011260.14	UTP18	664.001	942.999	636	437	463	156	591	440	219	668	724	419	612	498.001	937.001	786.999	763	963	639	369	654	762	489	454.001	760	317	605.001	653	609	491	460.001	768.001	633.999	766.001	917	511	632	688	691	407.992	708	722	723	327	632	96	520	311
ENSG00000011275.19	RNF216	1108.999	1106	866.999	726	1199	467	744	755.001	559.121	1171.999	1786.999	1528.001	1261	1476.001	1349	1373	1691.329	1499	1262	942	1343.001	1721	1495	1146	1825	1076	906	1652.999	1661	1702.001	1017	2493.999	1607	1903.001	1787	929	2251	2194	1374.001	628.999	1988	1132	2056	1132.999	1519	199.001	1273	1176
ENSG00000011295.16	TTC19	832.001	843.998	640	686.001	625.999	321.001	744	446.189	260	1074.238	1107	728.308	742.9	772	1222	1327.999	1132.661	1259	903.001	642.001	850	1118.999	925.469	748.001	1205.001	696.999	787.998	1049.052	1044.001	1066	677	1075.001	1170.001	1324.821	987.001	601.323	1120.43	1438.694	997	566.002	1214.999	1194.001	1200.998	491	775.999	176	745.001	629.001
ENSG00000011304.22	PTBP1	2341.998	2177	1398.001	2540.001	3167	1278.999	2943.133	2718	1463.001	5697.003	7674.001	4777.998	5445.998	5033.999	7487.08	6394.001	6748.001	3885	5737.556	3466.998	6037	6446	4853	3919	7465	3708	1828	6418.04	8474.507	5911.998	4564	9593.999	7832.928	8208	6642.995	1762.999	6560.999	8489	4309.001	2322.001	6992.001	5093	8175.999	3253.929	4443.001	621	4434.001	3648.002
ENSG00000011332.21	DPF1	92.001	37	15	20	38	2	9	42	3	24	133.999	13	17	11	33	54	94	81.001	50.001	10	33	78	30	65	167	8	6	23	92	28	14	107.999	82	86	29	3	61.001	125	105	1	66.999	14	177	15	128.001	12	67	52
ENSG00000011347.10	SYT7	254	181	115.001	119	142.999	30	154	96	200	454	356.999	172	303.999	313	706.999	1092	281	426	499	44	320.999	206	176	190.999	565.001	120	81.999	246	244	269	419	639	210	327	775	54	282.999	490	339.001	265.074	331.001	254	447.001	155	249	18	219	295.999
ENSG00000011376.12	LARS2	1063.999	739	1083.998	480.001	452	189.001	552.001	416.999	240	691.001	1085.999	594	878.999	895.999	1190	1224	1073.999	1319.001	975	424.001	825	1146.487	716.999	988.001	963.999	666	548	756.001	910	802	751.001	1219	1183.999	1145	1007	590	1265	1153	1085	515.999	1048	958	1269	546.001	1003.999	116.001	685	634
ENSG00000011405.13	PIK3C2A	1266.027	1226.999	1396	1572	1050	807	1640.07	897	705	2571	1504	1657.999	1652	2042	2638.999	2277	1191.001	1687	1882	1381.999	1609	1351	2405	1006	1959	1952	1064	2908	2040	2342	1758.999	1392.001	2458	2093	1294	957	1478.001	2096	897.999	1379.995	2246	1458	1616.358	1513	1203	269	948	1381.843
ENSG00000011422.12	PLAUR	157.999	1719	230	363	232.001	384	309	1307	360	62	540.999	509	377	591.001	166.002	116	835.001	181	164.001	451.999	872.999	535.001	309.999	399.999	484.573	243	520	421.001	819.001	568	280.002	685	479	879	836.999	581	805	728	272.999	48	328.999	70.999	848.005	254	487	65.001	365	330.001
ENSG00000011426.11	ANLN	836	541	113	518	478.001	28	87	534.999	62	944.999	1182.999	139	78.999	58	177	271	1010.001	1242	406	101.999	149	821.001	194	936	1557.002	160.001	78	1015.999	1966	713	127.001	1209.999	1645.001	1565.14	140	89	370	1650.001	650.001	130.387	693.999	77	936	155	1039.999	82	726.001	649
ENSG00000011451.21	WIZ	805	669.001	591	914.001	1504.001	498.999	1247.608	954.999	635.001	1604	2490	2103.376	2157.001	1848	2653	2178.999	2433.001	1203.999	2044	1393	2447	2184.001	2221	1254.002	2446	1571	908	1845	2266	2264	1690	3499	2147.001	2873.002	2923	757	2669.999	2910.999	1971	796.309	2634.999	1773.999	3553.017	1487	1652.999	201	1949.526	1486
ENSG00000011454.18	RABGAP1	1485.999	1411.999	1166.001	1042.001	982.999	628	1087	767	572.001	1844	1569	1299.997	1288	1408.999	2936	2175.999	1556	2008	1869.997	1163	1311	1268.999	1758	1158	1655.012	1290	1370.999	2151	1379	1834	2291	1858.001	1736.001	2167	1531	942	1658.001	2279	1329	1286.146	1831.002	2716.999	1596.001	957	1357.999	221.892	1087	1166.002
ENSG00000011465.18	DCN	6561	11831	10547	4539.604	10250.199	21523.475	7204.123	4386.999	29284.532	6805.999	4847.999	42534.856	10562.001	51840.015	11870.001	6581	5058	5854	8101	18380.595	10174.989	5604.002	27260.519	4915.001	15367.999	20445.971	32112.003	14027.658	9562.111	14496.031	9648.997	14567	7485.675	10693	16257.001	37230.142	11795	18490	4611.001	4173.567	9641.905	2948.999	9871.999	19193.883	5845	1077.999	6325.981	8051.946
ENSG00000011478.13	QPCTL	229	179	151	162	214.999	66	152	152	71	224	394	239	232	215	392.001	345.999	367	303.001	283.993	178.999	264.001	362.001	268	289	338	172	113.001	253.001	303	229.999	210.001	456	338	502	333.001	144	285.999	412	396	130.448	342	285	414	144.001	255	46.999	194	195
ENSG00000011485.15	PPP5C	1053.977	807	724.999	614	791	249	965.999	613.999	341	1266	1694.97	1026	1294.999	1120.998	1631.999	1420.224	1588.999	1537.999	1592.999	781	1379.999	1286	1050.999	1081.001	1761.001	772.001	789.999	1124.999	1620.999	1095	968	1938	1453.002	1817	1695.001	597	1409.998	1883	1193.001	623.999	1336.999	1223.001	1775.999	771	1083.925	143	1005	788.001
ENSG00000011523.14	CEP68	1174	678	417	761.003	773.84	352	729	534.001	473	1405	1348	1195	1551	867	1841	1562	1177	1551	1234	640.999	1052	1131	1102	916	1681.021	651	997.999	1622	1141.999	1348	1259.001	1525	1201	1685.999	1555	551	1180	1915.001	1083	792	1888.001	1523.001	1736.999	550	866	178	1003	976
ENSG00000011566.15	MAP4K3	523	778.999	783	707.999	560	838.001	1367.822	470.001	472.999	840.353	902	1059	1362.001	1248.999	1137	847	914.001	699.999	666.044	901	940.999	857	1217	614	894.999	1051.001	1366.688	1385.001	983.999	1259	812.001	989	1168.983	1083	1028	616	855.001	1423.999	726	503	952	901.999	860	600	754.001	170	626.005	609.999
ENSG00000011590.14	ZBTB32	0	2	0	0	0	0	0	0	0	0	0	3	2	1	0	0	0	0	0	0	0	0	2	1	0	0	0	0	0	1	0	0	0	2	6	0	0	2	0	0	0	0	1	0	0	0	1	0
ENSG00000011600.12	TYROBP	117	458.999	472	74	78.001	252	285.001	511	470.999	134	227	1199	313.001	768	283	160	251	137	170.001	852.001	690.001	303	979.999	147.999	291	310.001	905	342	191	402	210.999	937	186	455.999	693.999	689.001	483.001	558.999	273	93	295.999	112	339	700	212.001	30	218.999	86.001
ENSG00000011638.11	TMEM159	458.999	364.999	462	372.006	201	94	246.001	165.999	151.999	412	434	422	453	419.999	378	357.999	405.999	481	308.999	367	365.999	429	547.001	301.001	491.999	288	415	489	395.999	441.001	286	677.001	329	771	372.001	249	341.999	694	408	213.001	527	462	376	239	293	70	260	283.001
ENSG00000011677.13	GABRA3	89	45	0	60	27	6	8	17	0	140	175	10	5	5	20	32	94	53	28	1	3	64	10	60	439	0	3	128	161	60	10	103	171	173	9	1	53	242.662	55	68	174.144	11	106	3	59	6	82	102
ENSG00000012048.23	BRCA1	562	333.999	166	258	419.803	46.999	174.001	325	76	588.002	593.998	181	166.999	178	211	230.001	699.999	853.999	316.998	138	150	560.999	287.999	501	907.999	223	132	677.001	914.999	527	184	690.001	870.002	798.999	178.999	119	476	983	512	143.998	442	126.999	568	184	732	72	414.999	359.999
ENSG00000012061.16	ERCC1	960.002	940	546.998	633.999	753.001	270.001	577.999	633.001	411.001	968	1360.001	933.999	927	914.696	1425.294	1185.228	1362	1195.999	1150.001	616.001	1144.999	1300.001	905.839	834.502	1556.001	660.001	562.405	1131.998	1187.506	1169.001	697.223	1874.473	1214.002	1773	1430	480	1384	1666.001	942.001	539.783	1432.001	1113.681	1741.1	647	931.468	159.718	1290.021	963
ENSG00000012124.17	CD22	6	58.001	12	81.001	7	2	4	54.999	9	45	121	35.001	17	35	39.001	26	108.001	4	2	35.999	69	86.001	44	25	15	35	13	49	118.001	56.001	9	33	115.999	42	153.999	10	41	135.999	19	1	205	1	217.001	12	19	9	58	33
ENSG00000012171.20	SEMA3B	556.001	1672.998	554	837.999	1430.004	359.999	417.999	794.001	487.001	209	2679.001	1389.998	910.001	2159.999	247	284.001	3238.755	464	374.001	646.001	1808.001	3306.002	926.001	2554.001	1255.999	516.999	950.999	1639.002	2448	1684	366	2772	1930.001	3019.001	1399.001	1551.999	2065	3184	1478	143.001	3198	246	4188.999	423.999	1897.001	340.001	2615	1193
ENSG00000012174.12	MBTPS2	412.67	435.6	326.74	375.976	327.524	212.86	348	233.655	182.967	623.042	523.013	476.375	399.833	637.524	593.116	607.366	521.621	620.058	504.569	388.523	424.734	477.808	672.478	307.31	647.282	370.727	323.321	652.878	611.502	663.171	386.819	632.227	634.392	661.707	572.511	326	633.643	749.147	382.788	258.089	508.196	304.734	598.546	419.378	407.095	79	237	320.74
ENSG00000012211.13	PRICKLE3	188.999	182	231.999	162	134	55	254.001	96.999	82	350	408	328	476	256.001	551	369	316.001	330	385.174	224	421	317.001	288.086	216	371.001	260	171	258	252	251	244.001	437.001	280	339.01	563	147	428.999	324.001	241	164	367	416.999	441	181.999	232	43	243.999	220
ENSG00000012223.13	LTF	223	25	252	44	31.999	24	18	26	20	109	45	205	28	139	101	192	88	59	133	30	153	54	93	51	108	358.999	24	25	52.001	30	64	281	45	58	117	23	31	43	38	67	61	66	63	63	70	13.999	49	46
ENSG00000012232.9	EXTL3	1444	1986.001	1688	1197	1565	727	1116	1159	797.013	1257	3063.999	2013	2444.022	2099.999	1970	1460	2927.972	1733.999	1591	1280	1886.001	2598	1956	1985	2376.998	1436.999	1739	2233.999	2357	2266.001	1120	4096.001	2485.001	3517	2215.001	1628	3536.999	3017	2432.001	678	3401.701	1284.001	4088.001	1283.999	2124	272	1477	1165
ENSG00000012504.15	NR1H4	0	1	5	0	0	1	0	0	1	0	0	6	0	11	0	0	0	0	0	0	9	0	2	0	0	3	3	0	0	0	0	1	0	0	2	2	0	0	0	0	0	0	0	2	0	0	0	0
ENSG00000012660.14	ELOVL5	1288	2035	1191	1137	844	525.009	1115	639	425	2352.001	2291	1347.999	1636.002	1553	5319	3876	1701	1822	2959	1251	1589	1712	2160	1093	2630	1429	940.999	2249.999	2927.999	2189	2826.663	2646	2429	2344	2426	612	2404	2517.999	1363	2118.085	2078	2874	2164	1253.587	1680.001	221	924	890
ENSG00000012779.11	ALOX5	199.001	150.999	180	169	116	268	789	527	296.001	308	90	250	1001	274.001	517	460.001	190.999	348	405	189	569	190	419.999	58.001	226.001	372.001	263.999	87	166	195.999	487	377.999	79	175	371	204.001	69	208	109	74	340.001	716	219	165	97	31	126.999	70
ENSG00000012817.16	KDM5D	0	0	0	0	0	0	0	0	0	0	1	0	0	0	0	0	0	0	0	0	0	0	0	0	0	0	0	0	0	0	0	0	0	0	0	0	0	0	0	0	0	0	0	0	0	0	0	0
ENSG00000012822.16	CALCOCO1	1718	858.999	1016.001	880.002	545	481.71	1009	527.998	633	1245	1337.001	1820.001	1854.002	1649.998	1765	1591.999	1119	1770	1514	1314	1413	687	1549.001	1065.999	1372.999	922	1823	1349.001	850.999	1397	1543.001	1260.001	939.001	1806	2790	1338	835.999	2388.999	1045.999	624	1886	1891	1508.336	793	804	148.999	1014	1331.002
ENSG00000012963.15	UBR7	725.001	811.076	636	552.001	636.985	275.001	621	465.001	334	1020	1080.782	713.668	673.825	914	992.134	897.634	933.001	1095.769	779.588	699	731	974.972	859	632	1401.356	587.355	546.372	1016	1048	965	548	1242.631	1018	1359	875	452.001	849.864	1157.335	791.999	455.8	1003	742.729	1103.852	474	752.81	152	593.867	433.337
ENSG00000012983.12	MAP4K5	727.999	813.001	588	668	579	339.999	725	413	295.001	1227	903.999	829.999	971	1045	1316.001	1257	831	927.999	958.001	590	913.046	777	1389.001	565	1224	837	520	1341.999	1097.999	1541.999	1069.001	971.011	1098.999	1099	1047.999	474.999	924.999	1426.999	617	610.556	1206.999	966	983	717.001	729	127	683	844
ENSG00000013016.16	EHD3	193	367	256	179	385	91	110	225	77	218	527	207	226	387	204	225	467	219	280	150	328	477	486	295	420	177	128	425	437	432	165	846	387	544	410	104	673	542	361	90	426	105	567	285	443	39	297	247
ENSG00000013275.8	PSMC4	1405	1407	1571	829	1029.999	471	1346.795	804.001	487	2108.999	2156.172	1486.001	2052.999	1844	3540	3382	1873	2180	2210.001	1130	2030.001	1782	1677.001	1274	2083.001	1138	1547	1412	1866	1287.024	1813	2921.001	1769.999	2114.999	2411.999	1208.001	2435	1830	1434.999	1181.771	1830.999	3297.999	2432	992	1559	170.001	1246	770
ENSG00000013288.9	MAN2B2	1045.999	1152	1472	1167.999	559	436	3278.001	856	526	3632	2771	1761	4896	2194	5637	4249	2273	2082.999	4835	1937	4627	2419.001	3482.001	1388.999	2741.001	1400	1057	2215.999	2276	2149	4209	4356	1947	1896.999	3682	1018.999	2716	1953	1907.001	3011.874	2258	5814	2751	1417.999	1509	203	1291.999	1374
ENSG00000013293.6	SLC7A14	0	0	0	1	0	0	0	0	0	0	0	0	0	0	0	0	0	0	0	0	0	0	0	0	0	0	0	0	0	1	0	0	0	0	0	0	0	0	0	0	5	1	1	0	0	0	1	1
ENSG00000013297.12	CLDN11	5	14	10	7	9	2	5	20	5	8	20	16	13	20	11	4	13	2	5	3	6	16	3	13	13	7	15	11	28	9	6	23	15	20	5	6	17.001	32	15	0	22	2	66	3	10	4	11	39
ENSG00000013306.16	SLC25A39	933.001	884	1400.002	1185.001	1249.001	1103.999	2450	1260	777.001	2283.002	2701	2796.999	2830.001	3575.004	4042.322	3221.998	2472.999	1700	2560.999	1947.002	2869.999	2774	2878.999	1264.001	2797	2253.997	1451.001	1897.998	2494	1757	2040.999	3696.001	2546	2968.999	2770.001	1082	2468	2679.999	1654.999	1266.999	2363.001	3506.999	3479.001	1424.002	1304	301	1988	1108.001
ENSG00000013364.19	MVP	2787	2017.002	7984.003	958.001	1350.744	2397.001	8035.899	1270.001	2147.758	4324	2118	7387	11548.998	7850.925	9902.999	5976.816	2446	4991	7295.779	5843.663	9868.387	1858.999	6863.394	1313.001	2454.616	6316.001	7152.001	1934.001	1682.001	1837.001	6451.999	3638.001	1597	2591.001	11360.21	5647.001	3387	2725	2073.999	2551.038	2947.001	10348.002	3232.999	4307	1785	192	1340	1311.999
ENSG00000013374.17	NUB1	780	802	885.001	665.016	610.001	467	864	521	518	827.088	1174.998	1109	1150.001	1077	1392.999	1080	994.999	1124.001	1076	740.998	1142	937.001	1262.001	839.999	1005.999	766.002	1195	1351.999	1071	1081	934.999	1431.001	1129	1454.002	1409.999	755.001	1037.999	1345.001	905.001	497.066	1130	885	1144.999	636.001	757	136	704.116	532
ENSG00000013375.16	PGM3	751.999	787.001	1113	952	573.001	552.999	1059.001	481.999	380.573	1328.001	1120	1361	841.998	1751.085	1459.999	1865.999	707.001	1185.999	908	1058.001	829.001	793.998	1514.001	739	1181.001	1229.001	941	1159.07	1265.001	1038	969	806	1265.001	1098	1060.999	874.999	1009	1105	509.001	860.16	1099.002	931.001	1184.632	1314	804.985	121	630.001	745.001
ENSG00000013392.8	RWDD2A	135	185	189	183	120	57	130	91	57	178	196	224	113	205	185	192	122	178	146	170	148	162	189	131	202	139	181	194	180	225	132	204	183	292	169	147	177	231	120	108	221	147	250	127	173	22	125	121
ENSG00000013441.16	CLK1	877	607	393.001	610	179	292.999	609.001	217.999	315.999	794	564	642.011	696.001	732	476	601	416.999	936	601.999	444.999	513.999	583	692.007	524	644	986.999	484.001	930	668.001	1634.573	885	331	823.001	401	774	399	543.001	1346.999	366.001	296.024	687.999	368	469.001	654.001	553.001	140.001	761.002	1217.001
ENSG00000013503.10	POLR3B	303	223	356	170	251	151	269	159	150	332	367	369.039	276	570	364	412	341	507	293	263	310	292.999	496	259.001	435	386.999	293	393	414	368	200.002	419	379	334	348	309	414	342	282.001	150	331	204	438	313	305	51	224	194.001
ENSG00000013523.11	ANGEL1	636.487	395.686	458.844	429.14	279.822	124.044	403.429	299.098	167.682	766.699	780.381	496.224	516.67	639.191	761.959	847.891	791.654	920.482	763.899	332.716	516.001	825.921	688.882	576.303	820.616	535.4	280.77	847.806	735.491	842.972	440.811	831.232	817.219	992.593	595.108	286.174	735.618	1008.408	650.232	450.826	919.537	669.755	787.318	403.356	588.1	112.907	607.044	588.854
ENSG00000013561.18	RNF14	1422.001	855.999	1419.998	810	505.999	359.001	1106	326	400.999	1582.001	947.001	1145	1093.038	1336.999	1918.998	1939	848.999	2284.174	1671.999	956	1266.999	819.001	1441	674.999	1287.001	1005	1103	842	883.001	847.001	1327	982.999	838.002	1062	1301.001	817	891	959	652.998	713.999	937	1354.001	1017	645.001	676.999	143	491.002	454.999
ENSG00000013563.14	DNASE1L1	263.001	270.999	240	300	174.999	232.063	359	231.999	192.136	534	547.001	764.812	757	862	968	775.999	464	360.999	638.999	486	630	429	674.001	319	495	492.999	390	515.001	517.001	449	554.002	732.001	450.001	609.999	674	340.001	437.001	685	379	296	578	859.001	679.001	437	285	64.999	393	305.737
ENSG00000013573.17	DDX11	838.213	519.62	185.021	224.946	469.305	87.934	90.514	388.974	111.744	326.187	1126.438	203.437	255.027	98.055	263.398	250.331	1188.058	1916.382	282.936	210.624	169.942	728.322	185.049	1179.797	860.732	327.826	115.694	710.697	822.386	1017.982	176.44	737.413	1000.508	818.141	273.308	121.295	602.067	1093.397	805.469	239.108	640.091	186.324	895.982	184.191	1488.185	96.252	1006.79	610.065
ENSG00000013583.10	HEBP1	509	479	270	332	319	58	217	274	100	558	698	351	273	376	422	480.001	619	606	478	312.999	395	549	436	469	824	267	335	533	559	503	210	560	529	754	574	302	571	757.001	498	192	740	332	938	247	444	60	436	448
ENSG00000013588.9	GPRC5A	164.999	2499	96	359	263	243	560	612	125	162	801	653.001	1357	424	360.001	143	740	224	357	402.999	602.999	523.001	230.999	593	266	227	224.001	1153.001	600	903.033	422	931.999	1069	1586.999	955	334	584	1256	291	152	1254	306.999	765	287	824	132	350.001	299.001
ENSG00000013619.15	MAMLD1	111	225.001	144	187	210.073	233.001	110	178.986	263.001	95	489	883.999	259.001	619	503	149	335.001	121	134	614.001	308	376	747.999	311.001	418.001	348.001	255.999	369.999	536.001	620	334	634.999	424.999	494.001	399	316	539	577.001	289	61	454	32.999	627.341	526.001	414	58	361.299	443
ENSG00000013725.14	CD6	46	52	21	30	38.001	11	37	59	44	25	42	51	54	93	42	45.999	51	32	33.001	15	108	59.001	45.999	33	57	45	32	55	46	91	67	161	63	199	169	33	112	123	106.999	13	81	43	108.001	26	54	10	33	26
ENSG00000013810.21	TACC3	1903.001	979	251	562.001	912.999	101	124	897.001	161.999	1216.001	1860.001	331	184	182.001	370.002	454.999	2640.999	3042	632.001	218	306	1816	310	1863	2105.999	243.001	266.001	1138	2565.801	920.999	252.999	2554.001	1887	2229	419.001	308	846	2689	1782.001	144.001	1156.001	223	2196.001	305	2131	125	1561	937.999
ENSG00000014123.10	UFL1	813	529	859	832	421	501	755	379	356.443	1790	925	959	815	1220	1306	2018	700	1475	1268	903	955	654	1409	491	1218	929	800	1298	1004	929	835	894	1234.874	1089	979	598	735	991	464	953	986	1153	841	829	597	119	485	572
ENSG00000014138.9	POLA2	354.383	252	138.54	154.036	280.835	54	113.367	181.095	58.121	401	455.554	127.502	146.139	129.649	355.158	270.389	661.524	651.606	255.49	125.847	167.673	510.64	188.897	285.656	675.842	154.063	78.515	398.692	578.542	365.958	212.404	543.04	484.203	527.468	164.092	126.892	475.841	632.692	501	94.364	357.515	234	544.212	135.87	494.922	28.601	391.043	255.922
ENSG00000014164.7	ZC3H3	498	407	407	320	317.989	171	384	277	167	652	999	859	962	781	1225	936	854	783	849	611	964	757	796	602	889	667.535	598	679	731.004	733	736	1282	735	980	1412	408	960	1066	732	263	1008	858	1105	590	637	52	501	587
ENSG00000014216.16	CAPN1	3879.002	3103.999	7079.999	2672	3078	2052.001	5418.183	2141.999	1863.001	6162.998	6494.999	8040.833	7854.002	7381	11670	8211.098	5873.997	6334.999	7560.999	6028.003	8019.998	5327.999	7919.999	3926.998	5904	5638.999	5048.999	3924	5412	3924.469	6349	8866.746	4717	6720.997	8839	4636	6323	6163.002	4448.998	3300	6011.001	10921.999	7338.999	3941.001	3950.002	524	3168.999	2562.999
ENSG00000014257.16	ACP3	401.001	59	466	202	34	566.001	1033	75.999	325	1916.999	94	671	942.001	1283	1441.999	1503	50	751	2265	660	346.001	78	631	36	278	974	765	145	96	54	762	53	86	153	526	361	20	127	43	1694.822	154.001	2550.001	90	317.999	31	12	41	82
ENSG00000014641.21	MDH1	1731	1200.001	1093	1197.999	1152.532	543.001	1147	943	582	2285	1584	1135	1040.001	1700	2145.001	2085.999	1207	2831	1593	881.675	1242	1344.001	1458.999	935.001	2149.036	899.001	914.001	1395	1838	1250	1082.999	1591	1642.919	1957.001	1186.001	733	1180.001	1601	904.999	1113.999	1442	1474.001	1836.002	801.001	1106	235.001	1154	860.999
ENSG00000014824.14	SLC30A9	1092	1211	1067	1251.001	680.001	472	1093	632	443	1866	1693	1275	1312.999	1542	1932	2156.393	1296	1573	1474.07	1092.999	1266	1354	1622.999	962.999	1909	1061.104	1084	1716	1661.001	1731	1199.999	1648	1900	2102	1464.001	770	1462	1644	933	929	1626	1480	1379	818	1034	179	777	856.999
ENSG00000014914.21	MTMR11	232	280.999	115.001	141	206.999	107.999	163.999	117.999	142	145	218	300	233	319	99	129	202.001	206	167	246.999	185	169.999	226	233	256.001	202.999	188.001	304	236	506.999	186	395.999	217.999	283.001	189.001	134	275.001	760.001	216	93	345.999	149	280	175.001	277.999	33	411	243.001
ENSG00000014919.13	COX15	772.12	698.481	712.988	538.971	456	233	582.141	400.989	318.182	797.945	975.102	730.627	617.461	824.33	1003.78	883.642	806.893	1099.447	701.999	429.966	629.167	710.877	953.981	710.249	817.875	595.257	624.21	915.414	817.753	878.223	609.25	975.244	821.559	1112.897	849.382	537.917	885.869	1088.848	768.772	441	777.567	765.459	883.437	465.622	703.647	152	477.869	408.81
ENSG00000015133.19	CCDC88C	895.001	884.001	1068.001	514	726	308	651	641.001	591.001	859.389	1608.001	1225.999	935.999	1166.999	1395	1052.693	1892.234	1091	1345	730.001	685.001	1329	1146	1117	1047.999	852.001	972	1519.001	1082	934	1030	1681.999	1356	1751	1018	780.999	1196.001	1542.999	1476.001	543.001	1467	1032	1611	939	1038.999	112.999	899.001	809
ENSG00000015153.15	YAF2	243	220.001	119	272.001	159.001	100	144.999	117	90	328	282.001	189.999	187.001	194.999	319.998	378.999	305	449	269.001	155.999	154	337	227.999	257.001	360.999	259	146	428	349.002	409	310.998	244	394	317	237.002	107.001	356.001	367.001	211	147.999	364	287.998	326.001	184	226	45	245	359
ENSG00000015171.20	ZMYND11	1350	1855.002	1137.999	1372.001	1130.001	629.999	1161	800.999	630	2125	2155.999	1417.001	1370.999	1845.992	2010.999	2099.805	1777	2246.999	1758.999	1199	1622.008	1771	1741.999	1360	2419.012	1217	1232.999	2773	2289	2609.899	1350.999	2616	2343.999	2621	2000	956.001	2253.999	2523	1368	1032.001	2393.998	1428.001	2035	1038	1540.001	308.002	1098.999	1181
ENSG00000015285.11	WAS	46	89	100	38	32	86	87	203	171	55	59	376	113	261	164	82	83	68	79	248	191	108	237	49	112	123	194	105	76	146	86	254	66	202.999	330	153	165	203	105	36	108	49	143	245	91	7	110	54
ENSG00000015413.9	DPEP1	50.001	40	48.999	42	71	55	41	16	39	75	129	154	81	110	208.001	89.001	67	114	67	105	119	62	79	60	103.001	239	196.999	40	42	60	23	110	127	125	102	204	104	149	50	30	268.999	61	247.999	41	33.001	24	102.001	125
ENSG00000015475.19	BID	265	435.001	158	253.001	285.001	58	174	357	108.001	235.999	569.999	265	204.002	222	289	265.001	512	292	254	213	289.999	563	293	276.999	623.999	242	192.001	401.001	501.999	376	142	720	461.001	572	359	120	565	547.001	367	117	521.998	133.999	674	178	356.001	57	329.001	269.001
ENSG00000015479.20	MATR3	4540.083	6010.652	3705.683	4423.34	4426.352	2401.712	4423.32	2665.342	2348.092	5386.175	5671.706	4762.462	4288.317	5536.276	5296.812	5666.245	5021.797	5398.27	4413.803	3813.407	4610.071	4784.237	5595.025	3870.387	6377.086	4054.46	5182.338	7836.665	6492.933	7155.559	3698.573	6907.154	6522.619	6998.457	5925.786	3625.494	5749.857	7495.592	4167.606	3624.151	5874.052	3882.771	5963.244	4031.133	5390.888	920.552	3703.93	3850.4
ENSG00000015520.15	NPC1L1	0	4	1	1	3	0	1	0	0	2	1	2	2	0	0	0	4	1	0	2	2	4	0	2	0	1	0	4	0	2	2	0	2	1	1	1	0	0	3	0	2	0	1	0	0	0	1	2
ENSG00000015532.10	XYLT2	722	812	562.001	604	743.007	171	743	643	276	1038	2044	877	1161.001	869.048	2280.999	1935.897	1992	1081.999	1629.001	672	1530.999	1704	1059	1086	1628.999	724	458	1477	1482	1230	1131	2617	1632.999	2054	1576.001	464	2063	2032	1387	654	2438.999	1545	2335.001	657	1227.999	121	1078	958
ENSG00000015568.13	RGPD5	792.296	1141.395	844.379	810.293	87.19	626.365	1231.651	484.155	85.072	1221.75	108.142	1123.273	140.385	1157.595	711.583	194.394	194.262	280.44	113.829	970.705	284.516	276.943	416.704	1251.039	1074.52	853.226	1055.491	266.577	176.415	1766.287	185.75	919.851	1532.227	921.704	488.898	864.449	1137.864	276.653	231.447	51.318	149.677	116.999	153.41	90.868	1022.436	24.398	209	291.767
ENSG00000015592.16	STMN4	0	0	0	0	0	0	0	1	0	1	1	0	0	0	0	0	0	1	1	0	0	0	0	1	0	0	0	0	0	0	0	0	0	0	2	0	0	1	0	1	2	0	0	0	0	0	0	0
ENSG00000015676.18	NUDCD3	3075.001	2233.999	2106.999	1160	1205.999	604.001	1681	973	689.001	2073.001	2793.999	2105	2254	2085	4101.001	2963.059	2931.002	4122.001	2620.999	1536.999	2520	2531.826	2022	2257.001	2796	1548	2264	2021	2091.999	2017	2503.001	3718	2078.001	3059.001	3628	2217	2976.999	3132.001	2692.001	1367	2716.998	3158.001	3145	1261.001	2544	277.001	1408.005	1542
ENSG00000016082.15	ISL1	1	1	1	1	1	1	2	0	1	2	1	13	1	2	18	8	1	6	5	0	4	10	2	6	12	5	1	7	5	2	1	5	1	5	5	3	11	9	2	6	3	3	4	6	0	1	3	0
ENSG00000016391.11	CHDH	145	255	513	266	281	213	447	185	141	213	729	626	601	953	177	251	674	311	263	484	634	847	669.18	410	389	733	429	657	590	530	128	740	670	605	425	343	943.999	569	391	94	797	264	847	309	474	63	458	300
ENSG00000016402.14	IL20RA	2841.001	318.999	1923.001	2642.001	121.001	798	2562.617	115	818.027	5971	853.001	1784.001	3592.999	1496	7515.999	7659.696	647	4419.017	4417	1752	2708	707	2215	390.999	2407.661	2099.999	2024	743.001	526	314.001	3625	537	608.002	1061.001	3657	1232.001	436.001	552	455	3121	872.999	8128	458.001	848.001	276.001	97.001	311	974.999
ENSG00000016490.16	CLCA1	2	1	0	3	0	0	0	1	0	0	16	0	0	0	0	0	4	0	0	0	0	3	0	3	5	0	0	0	5	0	0	0	1	0	0	0	0	0	1	0	21	0	17	0	0	0	1	0
ENSG00000016602.9	CLCA4	4	176	0	11	13	0	0	3	0	0	18	0	3	0	0	0	16	1	0	0	0	4	0	3	2	0	0	6	18	7	4	29	22	20	0	0	2	11	1	0	12	0	10	0	23	0	4	10
ENSG00000016864.19	GLT8D1	570	585.001	432.999	760.999	577.001	248	666.998	440	324	1156.999	1077.001	803	753	954	1122.998	1170.999	735	853.999	1039.543	660	741	850.999	1040	517	1390.001	636.002	455.001	1158.002	1283	1086.739	672.999	1196	1226.998	1449.998	944.999	382	891.999	1531.001	648	601.999	1135.001	795.001	1271	560.001	563.001	159	774.999	540.999
ENSG00000017260.20	ATP2C1	2035.001	3198.002	3652.999	1853.001	2132	1587	3139	1654.999	1273	3187	3318.882	3404	3528.998	3394	4701.001	3765.001	2720.001	2968.001	2389.007	2647.002	3213	2483	4356.001	2073.999	2584.672	3031.819	3942.999	3607.001	2963	3003	2503	3774.001	3450.998	3959.001	3273.999	2565.001	3405.999	3868.999	2617	1908	3140.662	3543.001	2940.254	1853	2422.999	381.001	1417.001	1295.001
ENSG00000017427.17	IGF1	12614.998	14039.998	1335.999	8867.094	10554.178	506	4964	6703.786	1728.001	20061.999	13121	1403.999	5864.948	3639.999	10207	17777.925	13088.406	17274.551	19253.998	2745.001	9927.999	13070.998	3610.999	9734	19983.917	2117	684	13131	22811.999	17641.745	12799.931	20152.854	16922.032	11926.998	18346.999	488	22622.999	19251.998	11932.996	9161.549	16022.075	5275.997	27167.999	1378.998	17870.458	1328.996	9747.999	8612.996
ENSG00000017483.15	SLC38A5	250.999	259	113	180	228.999	36	155.001	293	56.001	213	777.999	110	289	112	338.999	325.001	783	460.001	261	95	382.999	746	351	364	448.001	196.999	47	546	769	428	144	1109	836	681.001	464	41.999	1305.001	639.999	570	75.999	397.999	111.001	844	249	652.001	74.999	468.999	244
ENSG00000017797.13	RALBP1	2011.999	1761.999	2455	1257.999	1189	882.999	2198.001	993	895	2047	2282.001	2313.998	2856.211	2503.205	3019.999	2760.001	2157	2683.999	2423	1765	2750	1905	2754	1500	2038	1674	2778	2092.999	1885	1778	1822	2974	1855.999	2795.999	3238.001	1739.001	2167	2413.999	1583	1507.515	2011	4902	2231.271	1390.999	1731	258	1284.999	1039.001
ENSG00000018189.13	RUFY3	902	569	644	406	321.001	270.318	736	236	319.001	533	578.001	804.001	897.998	777.999	535.999	666.001	599.001	1069.999	652	517.002	720	758	1096	595.999	742.001	998.258	720	794	669	1418	725.001	574.001	694	629	1091.001	598.999	827.001	1231	568.999	328.001	836	645.999	693.999	640.999	890.998	131.999	747.001	1059.998
ENSG00000018236.15	CNTN1	260	1573.999	24	268	2926.773	48	88	565.001	30	206.999	652	63	125	142	51	136.001	604	144.001	430	25	308	614.999	41	569.999	324.999	29	38	877	733	1502.999	79	2113.008	823	1051.999	95	31	1649	2210	500	77	497.001	72.001	730	17	1370.021	124.001	444.001	748
ENSG00000018280.17	SLC11A1	26	41	51	10	8	17.999	51.999	613	26	33	28	33	68.999	44	39	17	48.001	42	48.999	37	218.999	34	129.999	12	19	29.999	41	41	8	32	34	44	25	88.001	53	48.999	22	41	19	21	26	68	47	27	27.001	7	38	29
ENSG00000018408.15	WWTR1	1002	1865	1541.999	1008	1824.999	1263.146	3388.999	935.001	1568	1693	2040.999	4105.001	2171.001	3965.561	3097	1803.027	1935.458	1235.964	2499.001	2823.001	3234.999	1770.001	4285	1311	2829.001	2574.001	2087	2835	2459	3114.999	2690.014	3437.001	2498.358	3031.001	3891.991	1826	2270	3380.001	1160.999	1131.549	3134.001	1519.999	3056.999	2702.928	1639.994	368.999	1991	2099.001
ENSG00000018510.18	AGPS	1076.999	1828	1621	1155	827.044	812	1305	576	517	1228.001	1719	1600	1401	1837.999	1440.999	1387	1845.001	1745.001	861	1309.999	1149.999	1544	1818	1240	1532	1278.387	2092.001	1836.001	1968.001	1648	935.001	1961.999	1836.631	2099	1333	1385	2275.001	1838	1426	557	1941	1007.101	1626	953	1437	251.999	700.998	738.999
ENSG00000018607.7	ZNF806	1	0	0	1	0	0	0	0	0	3	0	1	0	0	2	0	1	1	0	3	0	1	2	1	0	0	0	1	0	1	0	0	0	1	2	0	0	5	0	0	2	0	0	0	0	2	1	2
ENSG00000018610.15	STEEP1	475.001	411.999	262.999	221.001	269.011	114	248	191	119	314.931	479.998	262	306.001	280	457	396.001	481	476	352.999	215	331.995	409.893	281	336.903	412.989	211	325	402.999	344.001	369.999	313	509.88	386.889	586.999	420.999	245.999	413.994	546	360.875	191	430	372	508.999	170	406.999	56	245	268.987
ENSG00000018625.15	ATP1A2	62	527	8	59	386	1	2	75	2	35	359	12	6	8	4	45	798	92	17	8	5	186	15	248	128	2	8	228	285	722	3	419	363	543	6	0	789	609.001	767	33	361	1	776	1	405	177	340.999	214
ENSG00000018699.13	TTC27	318	379	234	245	270	127	265	168	149	360	479.001	314	354	279.001	377	379.152	418	509	357	196	287	385	401	309	411	242	251	495	487	448	274.999	454	445	437	397	178	516	473.001	345	196	495	300	521	202	364	62	302	276
ENSG00000018869.17	ZNF582	51	52.999	35.001	49	51	14	53	30	19	79	79	80	58	106	64.001	76	60	74	60	42	92	92	66	42	68.999	57	44.926	93	62	102	56	87	66	99	74	36.999	99	93.004	44	37	72.999	76.999	71.999	59	44	6	58	59
ENSG00000019102.12	VSIG2	57	152	102	183	85	69	250	118	62	201	310	132	433	100	282	193	251	159	114	125	276	196	140	114	218	68	203	278	180	139	96	265	209	433	382	198	134	280	214	93	351	188	345	77	135	33	99	92
ENSG00000019144.19	PHLDB1	11059.999	4712.001	6177	1945.001	3255.946	913.993	3268.432	1784.999	1957.998	6414.346	6474.001	5641.002	9979.001	5194.999	10592	8947	6932.903	17881.997	10354.865	6906.999	8983	6308.001	9978.998	4963.001	10173.204	6282.001	1865.003	3424	5297.999	7491.999	7846.979	7619.002	4425	4941.998	22073.348	2686	11916.999	7980.999	6024.997	3039.999	6391.001	3975.999	10769.077	7527.999	6701.997	579	6257.001	6287
ENSG00000019169.11	MARCO	1	119	21	2	14	0	397	1831.901	20	9	66	11	173	29	9	4	47	2	45	29	1109	49	65	3	7	8	10	9	3	3	2	7	6	488.001	74	6	1	6	1	30	11	10	38	12	9	12	8	1
ENSG00000019186.10	CYP24A1	8	118	17	101	10	684	117	16	201	4	13	390	43	416	2	5	23	5	18	177	83	37	193	9	15	580	1190	140	15	55.999	13	54	17	85	31	639.999	85	67	47	2	42	4	25	265	32	14	12	2
ENSG00000019485.14	PRDM11	796	527	312	294.999	468.999	119	283	282.001	156	498	863.001	446.001	452	416	474	534.001	941.001	972.001	658	360.999	442.999	866	508.001	592	818	360.999	316	812	538.999	907	360.982	937	638	864	743	322	954.999	1051	787.001	247	1061	352	975	302	705	104	517.086	619
ENSG00000019505.8	SYT13	47	63	670	12	96	585	991	21	164	34	54	288	43	738	5	19	55	41	32	357	61	63	719	22	67	1631.999	316	100	54	92	40	207	83	76	153	452	89	220	58	13	28	24	39	652	63	7	37	20
ENSG00000019549.13	SNAI2	691	403	333	401	328	55	636	328	151	1577	863	677	1234	600	2618	1468	349.001	1015	2032	1354	1376	352	2115	259	1868	1017	34	544	742.999	711.999	2005	852.001	774	545	3027	45	486	682	295	836.825	915	541	905	1212.04	314	34	513.139	400
ENSG00000019582.16	CD74	2537.066	9548	4430	4480.999	4935	4300	9168.001	6915.004	9659.661	4503	10195.999	18455.961	11132	14945.443	8420	6004.983	9292.822	3413.999	7169.001	9058.001	18651.959	10011	16234.99	3988.002	10391	8863	12722	14326.999	10048	14978	9774.004	31055.001	9493	15689.661	15347.998	9458.002	18895.999	20605.208	8626.001	2479	18064.002	3467.001	14829.624	7462.764	6196.999	1470.002	8608.084	3485.998
ENSG00000019991.18	HGF	100	497.999	69.001	208.001	146	26	218	66.999	114	114	293	129	156.001	174	319	152	257.002	188	99	119.105	282	113	282.999	161.001	217.001	136	68	388	521	737	148.999	343.067	344.001	298.001	217	45.001	653	490.001	229	65	608	29.001	486	159	252.002	27	170.001	104
ENSG00000019995.6	ZRANB1	1147.407	964.006	615.163	707.187	565.133	402.521	691.745	450.432	456.1	1053.863	878.574	899.293	704.989	852.178	990.999	1147.16	781.182	1332.939	893.426	637.177	788.068	695.051	943.191	606.172	1164.24	595.992	825.14	1049.155	940.808	1112.949	866.729	942.971	953.616	1036.051	1098	762.263	943.184	1124.633	735.282	614.735	997.76	739.981	985.023	558.807	994.71	113.337	694.563	674.477
ENSG00000020129.16	NCDN	614.999	584.999	724	357.001	587	225.001	456.001	531	430	611.001	1334	1144	1110.333	1037	1248	857.999	1410	909	808	574	889	1286.001	1098.999	902.999	1162.001	784.999	610.001	864.001	1070.001	912.001	696.001	1388	1197.001	1129	1551.999	683.002	1401	1134.999	1165.001	377.001	1397	582	2029	805	1055	91	755	859.999
ENSG00000020181.18	ADGRA2	5377	4864.999	1758	2534	4824.464	432	1813	3217	1038	5799.883	11275.93	5016	5139.88	4378	7834	8076.999	10610	6685	7924.017	3032	7621	8212.412	5674.78	6736	12714.948	2643	1636	5213	9592	9635.81	5901	20871	7289.894	11435	11927	1313	15606.999	14140.657	11110	2506.565	11653	3779.8	15869.626	3106	8841.001	690	6785	6513
ENSG00000020219.9	CCT8L1P	1	1	0	0	0	0	0	2	0	0	1	0	0	0	0	0	2	3	0	2	0	1	0	4	0	1	0	1	1	2	0	2	0	1	0	0	2	3	3	0	2	0	0	0	5	0	1	0
ENSG00000020256.20	ZFP64	321	216.001	181	233	243	106	258.999	286.999	145	422.001	612	377	399.001	359.999	502	488.001	528	431	496	302.001	432	469.999	465	290.999	580	307.999	253.999	561.999	509	478	308	805	521.999	713	495	180.001	558.001	715	372	226	667	372	634	281.999	319	42	365	364
ENSG00000020426.11	MNAT1	258	294	210	215.001	188	94.999	297	133	118.272	405	292	224	273	255	392	416.001	289	363	268	181.999	211	302	234.993	243	331	175.999	194	354	343.001	279	253	273.999	294.13	351	245	202	245.999	350.999	226	240.001	328	356	319.001	165.001	261	56.001	216	192.999
ENSG00000020577.14	SAMD4A	1314	3025.001	444	577	729.702	205	530	402	143	1240	1510.169	609	1108	725	1085.999	941	931	1871.001	1773.998	624.999	1099	1313.999	727.001	1295	1749	629.999	331	1406	2027.002	1546.013	1014.001	2014.999	1042.999	1466.977	1379.999	566	733.001	3709	871	596.999	1529.001	658.999	1442.001	501	2519.999	106	1014.007	1899.001
ENSG00000020633.19	RUNX3	88.001	217	128	46	63.999	138	138	131	267	67	108	618	189	337	341	106	147	62	95	356	197	128	423	108	113	239	332	197	99.001	269.999	155	258	129	239	449.999	250	303	315	185	38	198	50.999	171.001	392	132	4	93	67
ENSG00000020922.13	MRE11	677.001	547	351	439	407.001	135	284	287	139.999	666.999	647	356.999	411.999	372	565.999	503	682.999	986.001	476	297.001	364	609.999	520	537.001	815	380	389	938	727.001	909.001	442	757.001	881.365	920	447	265	609.999	1029.999	588	341.703	807	329	567.999	266.999	777	111.999	447.195	600
ENSG00000021300.14	PLEKHB1	149.999	554	64	194	170	15	73	184	74.001	232.001	975.001	84.999	111	163.999	319.999	307	402	105.001	590	64	151	401.999	91	271	645	59	193	446	451	216.001	181	1156.929	806	651.002	55	48.001	784	967.999	720	193	681.999	303	1315.001	61	382	110	300	310
ENSG00000021355.13	SERPINB1	263	568.001	413	495	326	267	1030	467	389	730	585	758	1014.999	714.999	1183	931	385	457.001	838	751	780	355	816	296	607	665.001	539.999	844	597	627.966	765.999	758	526	922.999	842	388.001	413	728	316	502	706	985	539.999	492.999	299	104.001	373.001	220.999
ENSG00000021461.17	CYP3A43	1	0	0	5	0	0	0	0	0	0	0	0	0	0	3	1	0	1	0	0	0	0	0	0	0	1	0	0	0	0	1	0	0	0	0	0	1	0	1	2	1	0	0	0	0	0	0	1
ENSG00000021488.13	SLC7A9	2	5	1	1	1	0	0	4	1	3	2	3	3	2	3	4	1	1	5	1	0	4	1	1	5	2	0	2	6	4	9	6	4	5	8	1	8	6	2	0	8	2	5	3	2	0	2	6
ENSG00000021574.13	SPAST	481.001	598.999	311	552	424.002	204	473.999	424.001	221	805.999	840.002	468.001	510	506.999	721	947	669.099	650.999	580.999	348.001	421	666.001	472.001	416.001	868.999	386	407	914	840	763.001	496.999	782.999	972	867.999	444	271	774.999	875.999	642	481.001	922	675	831.999	314.001	624	84	401	474
ENSG00000021645.20	NRXN3	179.001	76.999	92	114.999	51	35	156	54	31.001	710	118.001	120	211	61	461.001	482.999	122.999	445.001	874	165.001	258	83	162.001	42	257	170	61	266.001	91.001	103	616.001	281	101	196	441.999	56	145	252	100	389	208	972.001	58	159	108.999	35	32	168
ENSG00000021762.20	OSBPL5	1324	926.999	1120.999	463	915.999	371	889	736.001	823.999	1114	1929.002	2409.999	2038.876	1949.001	2582.072	1529.998	1644.998	1674.001	1868.999	1720	2438.001	1502	2128.999	1301.001	2099	1354	1057	1245	1238	1717	1533.015	2791	1233.999	1877	4036.999	1271.001	2030.001	2502	1478	539	1684.998	943.999	2072.999	1786.001	1765.002	161	1332	1387
ENSG00000021776.11	AQR	688	807.999	684	830	731	489	983.001	647	446	1520.018	1322.999	1058	1123	1267	1457	1517	981	1120	1095	939	1196	1066	1551.177	724.001	1349	1098.999	742	1912	1407.001	1713	1124	1341	1851.999	1493	986	584	1247	1478.001	727.001	806	1620.865	887	1246	885	976	227	807	865
ENSG00000021826.17	CPS1	146	37	65	43	45	40	41	121.001	44	113.001	156.999	108.999	40	194	64.999	122	68	124.001	96	114	75	48	300	64	178	116	103	46	75	73	41	155.999	87	152.001	84	63	57	182	71	35	96	34	87	131	47.999	2	48	70
ENSG00000021852.13	C8B	0	0	22	4	0	2	14	4	56	0	0	19	7	112	0	0	0	1	0	3	39	0	31	0	1	23	9	1	0	0	1	5	5	1	20	11	2	1	1	0	1	0	5	17	0	0	0	0
ENSG00000022267.19	FHL1	529.001	578	338	317.999	569	587.999	317	393	363.044	669.999	630.001	913.002	465.999	1591	609.001	668.999	537	767.001	921.999	414.001	762.999	597	858	514.002	1027.999	494.999	579.001	737.001	919	867.001	549	854	882	892.999	805.002	589	650	1110.001	346	380	716	300	1022.001	486	586.999	83	563.999	587
ENSG00000022277.13	RTF2	1141	1325	1289	744.321	816	473.001	917	674	481.038	1261	1696	1403	1340.999	1477	2023.643	1664	1501	1683	1468	1000.783	1595	1353.936	1401.83	1124.001	1767.001	798	1554.001	1347.908	1450.323	1381.999	1074	2265.999	1412.001	1962.404	2064.946	1063	1679	1850	1263.946	719.01	1551	1666	1795	829.956	1187	225.271	1032.963	720.999
ENSG00000022355.18	GABRA1	0	0	0	0	0	0	0	0	0	0	0	0	0	0	0	0	0	0	0	0	0	0	0	0	1	0	0	0	0	0	0	0	0	0	0	0	0	0	0	0	0	0	0	0	1	0	0	0
ENSG00000022556.16	NLRP2	617.99	170	872.999	292	359	458	1068	232	33	443.999	252.001	960	1397.999	756.999	1838.989	713.997	914.984	692.998	767	449.999	876	380.988	505	396	482.971	447.001	110	896.991	1028.998	738	1352.997	2140.939	567.999	1495.992	632.999	576.999	608.998	1006	102	1242.206	1296.9	892.995	447.936	201	94	135	59	337.999
ENSG00000022567.10	SLC45A4	545.872	545	1683	653	462	805.001	1408.999	415.197	560	696	1020	2022	1180	4145	1337	1215	1183	978	1203	1389	1710.999	1322.001	1906	808	977.999	1005.001	1339.999	1115	1048.999	816.001	1219	1265	959.999	1227.999	1370.001	1521.001	1121	1234.999	917	564.001	1434	1473.001	1760.999	905	638.001	167	756.998	759.001
ENSG00000022840.17	RNF10	2963.999	3245	3466	2162.001	2099	1273.574	2712	1598	1284	3146.461	4221.81	4213.17	4314.154	4370.899	6324.776	4767.372	3744.276	4874.775	3997.761	2976.761	4800.808	3491.422	3981.507	2919.901	3780.311	2822.26	4099.758	3065.001	3545.908	3425.55	3688.399	5370.665	3421.347	4999.78	5857.629	3356.435	4291.452	4476.263	3140.363	2001.045	4116.253	5007.13	4745.662	2641	3434.459	385.17	2439.417	1971.421
ENSG00000022976.16	ZNF839	271	165	210	170	179	64.001	211.001	164.999	96	269	395	295.001	243	232.999	372	341.002	434.001	446.695	336	205	219	406	258.999	348.826	310.999	197.999	223.001	301	313.066	373	250.999	407	315.434	435	374.764	169.001	339.001	462	339	139	328	295	458	177.999	303	39	307.999	247.001
ENSG00000023041.12	ZDHHC6	460.001	518.999	459.001	630	278	229.998	674	270.001	241	942.996	708.999	630.999	969	687.001	1033.002	783.999	531	864.998	538.999	503.001	654.001	674.001	631.003	472.001	903	507	515.998	972.999	696.001	942.001	514.999	615.999	884.001	880	759.001	345.001	638	940.002	416	470	679	704	484.001	424.998	423.999	113	472.001	410.001
ENSG00000023171.19	GRAMD1B	55.001	108	99	22	66	50	57	71	87	98	62.999	105	97	128.999	158	122.001	69	69	147.999	39.999	99.999	68	123	64	72	62.999	109	76	41	169	151.001	199	78	124	102	184.999	107	185.001	79.999	49	85	107	92	59	68.999	16	61	50
ENSG00000023191.17	RNH1	2584	2145.001	3752	1344	2304	1144.002	3518.825	1815.999	1715.999	3139.551	3694.999	5726.999	5556.997	4898.513	7663.998	4748.998	3879.001	3739.001	4324.326	4342	6590.001	3871.001	5392.692	2468.998	4386.763	3915.999	2793.998	2548	3207.975	2747.001	4432.001	5589.999	3002.827	3926	7537	2979	4846.999	4078.002	2965	1943.999	4008.78	5503	6191.001	3539.001	3028.999	364.001	2777.919	2391.999
ENSG00000023228.14	NDUFS1	2367.981	1969.753	3152.231	1615	1320.415	1155	3279.001	1033	1096	2989.999	2726.455	3102.001	3069.086	4445.999	3716.874	3680	2356.959	3196.49	2726.001	2441	3612.666	2248.902	3769.011	1696.716	2865.001	2810.29	2476.86	2881	2545	2473.229	2680.001	2838.469	2637.001	2661.172	3751.645	2289.85	2859.149	2680.139	1966.368	1655.004	2880.999	2581.142	2844.885	2227.999	2275.321	362	1362.999	1598.819
ENSG00000023287.13	RB1CC1	917	1235	688.001	1282.001	773	737	1347	615	689.001	1652.999	1155.999	1507.001	1304	1638	1834.998	1786.999	939.001	1256	1363.999	958.999	1250	987	1635	690	1461.001	1232	1293.001	1767	1268	1571	1531.476	1247.001	1456.001	1686.001	1554.999	828.999	933	1762	779.999	994	1538.239	1080.999	1212	1043.001	876	200	692.999	1027.001
ENSG00000023318.8	ERP44	484	428	624	949.717	498.384	606	1247	437	519	1496	1166	1604	1267	2104	1755	1751	746	764	1179	1273	1526	884	1923	547	1426	1257	888	1526	1363	1089.394	896	1253	1352	1379	1475	555	977.998	1241	549	753	1281	1102	1000	975	545	157	475	558
ENSG00000023330.15	ALAS1	468	683	595	378	416	183	654.001	347.001	176	843	860	573	1029	670	1787	1326	733	790.999	972.999	443	1009	642.001	648.999	480	757	484	467	659	728	565	955	1014.001	734.999	776	1084.999	379	736.999	878.001	574	622.581	735	1183.999	988	443	610	67	492	400.001
ENSG00000023445.16	BIRC3	1207	1394	257.001	479.011	59	48	614	102.001	129	3910.938	86	173.999	877	181.999	5766	4805	157	3231	3284	133.999	504	149	361.016	128	645	375.001	129	401	145	404.001	3225.759	112.001	167	202	678	105	388	272	121	2086.001	177.001	4635.999	69	292	118.999	41	87	325
ENSG00000023516.9	AKAP11	1460	1808	1307	1343.568	1596.6	838	1590	948	895	2641.244	1723.244	1647	1560.147	2039	2930	2864	1453	2106	2049.004	1570	1593	1663	2967	1199	2234	2112	1169	3318	2095	3056.166	2301	2084	2309	2360	1885	1024	2409	2627	1230	1571.07	2274	1433	1758	1790	1911	384	1108.079	1787
ENSG00000023572.10	GLRX2	184	174	124	123	87	73	177	70	70	505	198	188	211.113	261	428	336	122	333.999	250	152.001	197	140	208	70	250	185	108	209	167	232	252	191	220	185	224.001	95	190	186	98	154	165	364	142	170	132	44	89	106
ENSG00000023608.5	SNAPC1	172	199.256	375.636	143	86	115	206	98	77	291.483	222	210	173.582	154.146	338.8	261.06	165	313.285	312	193.181	208.425	153	260.3	136.145	188.298	245.717	170.923	223	150	215	184.615	231	196.854	304	242.479	163	200	233	129.607	124	197	258	203.278	191	130	42	111	135.168
ENSG00000023697.13	DERA	394.999	340	877.001	403	160	579	1141.001	175.999	305	678	477	1436	1248	1343.001	1102.999	803.999	379	588.001	618.257	1720	1107.001	354.001	1438.998	243	735.001	1184	1326.999	548.999	547	463	662	629	471	650.999	1050.999	693.001	405.001	594	260.001	354.998	518	1089.001	397.999	661.001	263	62	212	220
ENSG00000023734.11	STRAP	1738	2251	2595.999	1964	1283	953	2049.001	1042	735	2565	2902	2825.999	2423	3112	3758	3092.907	2474	2546.999	2460.999	2772.999	2673	2250	3311.133	1593	2936.303	2112	2520.455	2239	2420.996	2103.054	1569	3439	2635.001	3042	3109	2018	2923	2581	1831	1368.001	2630.999	2951	2755	1703.999	2000.001	295.999	1465	1068
ENSG00000023839.12	ABCC2	5	7	9	3	1	0	14	4	10	6	9	5	9	3	10	3	13	8	8	11	10	10	16	9	8	19	6	5	6	13	9	2	8	23	9	4	9	9	2	11	15.001	7	15	4	9	1	5	9
ENSG00000023892.11	DEF6	239	295	423	103	92	86	117	194	190	152	283	480.999	144	331	227	162	365	369	119	282	214	289	323	239	199	192	504	245	220	236	138	414	260	359	378	525	285	350	422	88	247	171	299	221	310	35	221	149
ENSG00000023902.14	PLEKHO1	617	1539.999	672	367.001	671.001	310	531.001	985.999	554.001	371.001	1294	1375.999	725.999	1095.017	637.981	492.001	1248	696	622.999	672.001	1081.001	1256.999	952	893	956.999	641	1107	925	1087	1337.001	409	1955.999	960	1392	1460	775	1470.001	1847.999	1028	226	1260.001	315.001	1718.001	686.001	1348.999	96.001	1182	626
ENSG00000023909.10	GCLM	249	229	260	272.001	237	120	590.001	187	120	486	302	308.001	484	357	656	565	312	431	865	307	511	306	378	173	428	317	187	290	382	245	486	398.001	308.001	445.999	469	191	245	366.001	252	348	317.001	477	379	260	294	51	182	187
ENSG00000024048.11	UBR2	1212	1114.001	1270	859.493	666	583	1238	555	575	1432	1252.999	1468	1471	1735	1709	1622	1104	1673	1212	1181	1375.001	1115	1917	950	1215.99	1380	1301.002	1711	1023	1643	1449	1354	1403	1600	1524.999	1037	1313	1655	1024.999	813.696	1453.999	1207	1299	1133	1252	181	773.001	1094.001
ENSG00000024422.12	EHD2	2476	2222	2590.001	1292	3080.853	1151	2224	1959	2249	2647	5085.646	7581.91	4526.593	5983	5064	4044	4159	3175	4103	5337	6229	4198	7682	3142	4994	3884	1667.001	3217	4483	3265	3415	7751	3566.016	4568.452	9349.999	2422	5182	5145	3105.999	1693	5327.652	1812	7389	6041	4217	308	3187	3718.106
ENSG00000024526.17	DEPDC1	251.994	194	35	217	121.999	5	15.999	135	20	496	353	18	21	12	52	142	291	457.987	174.999	27	36.964	255	31	249.999	459	31.995	15	349.986	614	221	21	334	560	492.97	25	26	73.999	423.001	185.999	61	219	39	257.999	37	259.001	36	146.001	179.871
ENSG00000024862.18	CCDC28A	232	160	227	199	65	119	138.11	102	96	202	233	193	245	226	278	213	185	259	214	174	221	115	270	164	211	151	413	165	169	156	174	249	209	399	329	209	102	290	180	138	271	199	233	115	103	33	93	137
ENSG00000025039.15	RRAGD	136	136	362	56	50	88	188	182	78	349	105	225	216	217	872	666	102	218	746	164	423	92	280	70	246	275	236	115	133	181	533	194	112	147	330	152	134	186	124	281	165	684	157	190	107	17	83.004	75
ENSG00000025156.13	HSF2	103.999	86	58	212	127.999	59	136	135	96	268	205.999	124	113	149	242	261	152.999	130.999	280	89	110	170	152	80	366	98	66	352	343.001	344	133.999	214	330	255	144	29	146	384	83.999	173	276	139	302	96	127	48.001	232	157
ENSG00000025293.17	PHF20	1153.999	1200	1436.999	762.999	816	504.001	997.999	629	485.999	1223	1409.001	1538.999	1136	1488.999	1324	1442	1216.001	1624.001	1028	1159	1357	1183.006	1583	1002.998	1402.999	1224	1200.001	1379.999	1141	1268.999	923.999	1695.999	1295	1500.999	1629	1119.001	1587.001	1691.432	1115	626	1326.999	930.001	1417.999	1143	1263	174	826	934.001
ENSG00000025423.11	HSD17B6	2	15	26	13	3	7	15	7	5	6	11	28	11	24	13	5	10	30	14	19	28	4	50	4	17	1	21	6	11	3	10	7	16	18	15	34	4	18	8	5	5	8	9	10	7	0	11	5
ENSG00000025434.19	NR1H3	391.001	294.999	301	290.001	184.001	112	350.999	359.001	218	423.001	460	538.999	466.999	386.001	529.001	530.999	424.002	529.002	520	400.999	492.001	355.002	627.999	304.998	702	289.999	230	371.001	347.001	592.001	441.999	562.999	390	726.001	706	225.999	383.001	788	346.999	248.999	553	326.001	611.001	330	272.001	42.999	495.001	375
ENSG00000025708.14	TYMP	322.926	835.263	1530.293	186.386	273.961	583.213	3946.734	1084.484	963.669	547.049	563.451	2146.411	5566.503	2147.149	2437.057	928.616	678.386	657.143	1687.354	1877.392	4414.661	650.96	2107.277	499.619	652.629	2054.443	1198.501	502.287	464.209	497.143	2745.679	891.987	372.785	819.548	6829.408	1210.164	786.578	689.357	665.945	316.557	885.958	1616.29	1212.261	1352.654	822.127	42.817	635.132	348.566
ENSG00000025770.19	NCAPH2	994.001	935.001	668.999	485	1042.298	255.999	727.001	700	436	939.001	1565.218	1036	1145	929	1244.999	989.001	1753.001	1394.999	959.999	775.999	1061.164	1613	828	1076.001	1758.014	655	724	1086	1551	1080.999	769	2198	1369.656	1826	1433.001	665.001	1471.001	2093	1314.999	387	1338.001	1071.148	2175	588.999	1538	166.001	1422	805.999
ENSG00000025772.8	TOMM34	860	843	536	460	507	164	384.083	486	168	646	1008	401	526	512	730	726	975	948	674	329	498	870	528	588	1020	294	446	847.952	984	736	408	1383	952	1260	527	321	1014	1093	861	349.998	1102	613	1182	297	687	125	633	380
ENSG00000025796.14	SEC63	1973.994	2096	2620.999	1317	1024	979	1518.465	881.999	831	2066	2602	2950.001	1822	3789	2290.999	2582.67	1957	2513.999	1782.999	2024	2161.001	1762	3198.056	1669	2525.999	2196.999	2845.001	2720.603	2448.998	2288.001	1441.977	2962	2637	2677.001	2868.001	2351.999	2771.001	2726	1760	975.999	2426.34	1447	2211.999	1835.999	2281.001	308	1068.006	1482
ENSG00000025800.14	KPNA6	1951.001	2089	2524.314	1437.001	1565.775	1315	2400.296	1170	997	2819.998	2915	3419.383	3146.462	3859	4141.999	3778.287	2333	2739.001	2905	2294.212	3177.001	2450	3642.908	1788.877	2886.605	2421.8	2473.999	2852	2593.739	2834.547	2544.274	3593	2812	3348.753	3501.027	2085	3012	3388.035	2084	1602	3118.981	2643	3014.783	2289.538	2229.235	377	1387	1654.534
ENSG00000026025.16	VIM	18622.984	31617.747	12263.788	40680.158	52796.674	9433.965	13591.746	52559.075	14519.936	23518.02	115063.012	53918.987	18343.54	29036.22	32701.763	22525.943	76838.653	16232.968	27578.246	34782.972	24959.303	60749.969	42408.701	48492.969	75526.559	21642.944	14238.737	71711.96	103210.899	41909.887	21011.963	75118.133	94225.873	98548.784	27255.966	13599.991	35154.981	91793.959	48816.029	14024.882	129956.875	18648.958	113895.943	32750.922	42002.964	7990.975	52062.86	44749.968
ENSG00000026036.22	RTEL1-TNFRSF6B	300.882	134.757	101.118	73.543	76.375	36.345	45.822	107.517	69.339	165.021	404.689	196.311	322.849	112.376	212.489	263.364	518.723	318.447	220.925	128.828	147.507	503.159	150.562	463.642	269.122	240.361	72.478	175.602	287.987	432.885	309.04	169.747	407.895	228.26	323.329	139.99	395.339	734.798	370.621	44.849	308.858	126.309	355.415	153.051	482.959	27.192	590.9	350.941
ENSG00000026103.22	FAS	154.999	290	149.001	133.999	162.998	112	277.001	154	154.001	264.998	150	349.001	348.885	294.001	366	193.001	201.999	196.999	330.001	216.999	269.999	308.789	375	167.002	264.01	260.999	159.001	312.001	318	526	287.999	286.001	351	330	334	142.999	313.193	517.116	164.999	140.999	226	165	220.001	218	285.001	68.001	266.001	190.999
ENSG00000026297.17	RNASET2	12205.521	4531.664	7474.293	5555.548	1573.401	944.744	6290.347	2583.999	929	13138.637	8449.857	3485.024	10759.947	2734.999	31236.157	25805.099	7939.998	19092.029	19229.976	4430.996	12467.001	7694.594	3910.002	5434	9206.792	3720	4101.569	5949.262	5276.422	3683.998	18597.196	5140.863	5564.625	8635.544	13662.47	4511.687	6787.998	5791.823	6994.883	10621.29	7951.876	48401.321	6320.507	2771	4938.229	747.087	2608.999	5704.002
ENSG00000026508.20	CD44	3955	2293	3606.998	2252.594	1258.087	2749	9600.002	2682	2088.001	5649.307	4020.999	5407.997	9899.253	6647.009	8723	3756.002	2552.999	5574.001	7638.857	6085.999	7104.653	2536.997	9161	1960.999	6804	5991.441	4068.001	2285	3943	2693	6441	3983.999	3543.711	2937	6351	3427.003	2665	3871.001	1769.002	2443.022	5313.001	4181	4815.999	5160.001	2037.001	398.001	1765.999	1754.001
ENSG00000026559.14	KCNG1	3737	170.002	57.999	1204.001	81	11	65	61	13	5978.999	773	55	179	53	4355.001	8625.999	626	5970.99	8750.999	53	166	486	64	332	3428	47	42	357	209	133.999	2308	373	308	867.001	192	56	368.998	156	366.001	1952	720	4894.999	457	53.999	263	20	270.001	1302
ENSG00000026652.15	AGPAT4	305.999	331	114	176	277	103	138.001	209	170	256.001	343	408	218.001	298	264.999	257	317	328	311	164	223.999	391	348	367	427	175.999	177	443.001	394	671	279	506	458.999	424.001	375	168.999	441.999	825	235	145	472	126	460	237.999	373	53	348.999	395.001
ENSG00000026751.17	SLAMF7	25	65	28	27	30	35	135.999	48	57.001	30	39	123.001	51	142	42	49	28	16	41.001	47	140.001	40.001	94	17	52	46.999	71	116.999	36	148	68.001	93	44	121.999	90.001	37	101	99.001	57	18	78.999	31	39	56	31	7	46	9
ENSG00000026950.17	BTN3A1	663.272	1007.117	1293.492	619.32	432.197	560.414	798.959	502.671	665.351	461.561	958.646	1616.222	1151.74	2379.179	889.899	717.945	814.31	637.221	749.525	842.554	1029.482	833.647	1746.119	702.868	759.101	969.863	1621.899	1276.907	734.474	1168.481	743.235	1352.975	830.567	1297.193	1171.403	1197.578	1093.561	1389.442	811.27	302.639	1133.661	501.66	881.088	1195.14	724.448	114.181	728.148	553.458
ENSG00000027001.10	MIPEP	419	396.001	404	258	213.999	162	394	186	156	423.999	630	402	392	505	502	456	530	577.999	474.999	255	420	438	444	326.999	506	329	468	378	477	357	319	633	461	552	435	406	539	505	422	158	440.001	428	539	266	511	60	277	243
ENSG00000027075.16	PRKCH	686	771	1595	300	264.001	512	530.395	198.106	685	540.836	594	1883	843.83	1286	1130.205	653.001	818.999	1058.001	829	1096	706.001	545.112	1440.55	476.933	586.001	880.999	1571	751.016	405.455	714	655.999	866	494.712	810	1389.784	1917.01	729.999	777.999	704.002	320.038	745	661.966	676	962.352	560.999	87	476	327
ENSG00000027644.5	INSRR	2	13	26	0	0	17	5	1	13	8	13	154	49	112	57	13	9	2	13	50	49	7	74	8	5	14	51	7	11	33	48	5	11	7	46	34	8	10	4	5	10	9	14	78	3	1	20	12
ENSG00000027697.15	IFNGR1	518.999	651.999	510.001	2193.999	385	572	1447.001	526	490	2692.999	671	1022.001	2697.999	1229	5502	2930	447.001	798	2226	829	1973	511	1130	315.999	1307.001	867.001	721	923.001	735.001	830.001	2612	902	770.482	1102.999	1809.001	519.001	695	991	344	1636.001	1220	3913.719	586	727	323.001	123	417.001	481.001
ENSG00000027847.14	B4GALT7	288.001	254	311.001	297.999	453.001	156.999	362.012	307	187	507	1008	731.999	653.001	686	938	773.002	928.001	413	687.001	395	714	1010	625	531.999	801	426	348.002	564	787	720	482	1222.001	720.635	972	885.001	310.001	1109.001	984	733	272.001	843.998	772	1099.999	429	515	83	623.001	407
ENSG00000027869.12	SH2D2A	18.001	111	124.998	13	21	133	44.001	19	133.001	28	62	563	115	337	164.999	41	79	20	41	233	164.001	65	363	49	36	107	263.999	97	31	147.002	99	139	68.999	77.999	174	328.999	221.001	223	66.999	29.001	53	29	49	282.001	66	6	59.948	32.999
ENSG00000028116.18	VRK2	218.999	284	170	248	185	102	249.001	157.999	116	350.561	346	228	274	261.001	378	367.999	278.001	308	305	168	244	268.999	304.001	249	392.417	274.001	236	438	397	395	243.658	400.001	406.038	450	297	135	249.999	413	230	180.999	409.001	304.715	304.001	191	266	53	210	201
ENSG00000028137.19	TNFRSF1B	313	1268	417	667	350.663	252	476	1519	457	249	2084.821	929.999	905	938	564	309	2234	472	322	482	1096	1826	807	1071	911	471	680	1041.999	1101	934.001	369	1544	1249	1885.217	992.001	955	1885	1310	1072	123	2523	267	3122	589	1030	171	1400.001	449.999
ENSG00000028203.18	VEZT	747.999	901.001	1031	776.001	591.002	732.584	1337.999	503.999	509.316	1084.997	1036	1393.001	1088	1835	1121	1019	744.999	1073.001	819	968	998.002	755.999	1555.001	650.999	1220	1019.997	1306.998	1225.001	1190.001	1344	872	1111.997	1150.002	1306.999	942.999	904.999	944.002	1671.997	657.999	550.001	989.002	750.001	976.999	819	749.999	158.999	614.002	702.999
ENSG00000028277.21	POU2F2	28	39	30	15	32	26	30	57.001	29	18	42	80	38	78	56.001	27	37.001	34	15	54	73.999	37	61	15	65	58	53	30	23	62	43	73	26	55	146	41	47	83.999	55	10	50.001	22	59	45	37	7	35	22
ENSG00000028310.18	BRD9	1251.001	804.999	740	400	562.999	237.999	559.999	445.002	315.999	788.981	1101.46	849.157	785.499	768.131	1084.789	1014.456	1290.154	1656.23	1053.183	569.959	890.001	1057.326	953.808	1094.71	1150.174	521.603	726.853	789.556	972.307	991.958	860.344	1113.002	913.157	1062.215	1300.226	796.979	990.894	1361.244	961	430.084	1086.114	898.381	1301.656	586.375	1176	114.002	952.003	785.252
ENSG00000028528.15	SNX1	3766.999	3621.999	3071.001	1683.507	2014.999	791.999	2010.116	1702.871	969.001	3087.999	3915.002	2509.001	2839.001	2709.001	4202.708	3491	4283.998	4970.001	2861.999	2036.001	3123.001	3065	2998.001	3274.999	3349.998	2053	2701	3792	3434.998	3474	2857.001	4785	3617	4376	4516.568	2530.999	4239.999	4528	4165	1481.001	4216.002	3165.999	5646.001	1820.001	3740.999	453	2421.999	2014.999
ENSG00000028839.10	TBPL1	133	151	87	169	79	64.001	99	81	43.999	251	228	196	143.999	204.001	197.999	182.001	138	167	187	97	177	167	191	78.999	260	100.999	128	253.002	253.001	277	123.406	211	277.001	258.999	162	75	183	226.066	108	92.999	295	122	201	94	125	33	119	114.999
ENSG00000029153.14	ARNTL2	106.001	383	184.001	111	185.001	106	327.001	180	79.001	195	233	225.001	282	249.001	108.001	91	256	182	149	178	204	279	167.001	127	266	208	201.999	308.001	300	285.001	116	407	334	366.001	179.999	142	279.999	336	198	58	221.001	69	186	117	242.999	44.999	123	85.151
ENSG00000029363.17	BCLAF1	2889.877	2962.899	2637.557	2245.047	2145.001	1175.78	2588.841	1483.802	1117.997	3991.027	3738.412	2840.219	2481.873	3167.056	3926.191	4119.546	3156.687	4341.088	2955.183	2228.768	2704.21	2748.789	3808.222	2431.886	3856.473	2605.809	2498.125	4760.608	4076.787	4090.757	2706.901	4079.772	4488.771	4256.932	3358.296	2204.014	3636.148	4280.373	2752.733	2173.462	3807.913	2533.971	3062.737	2447.521	3426.414	562.267	2049.812	2249.509
ENSG00000029364.12	SLC39A9	1738.001	1465.999	1393	1714	1160.572	807.999	1774.001	998	774.999	3263	2480.001	1913	1824	2294	3208.001	3774	1886	2649	2463	1549	1954.001	1912	2277.473	1324	2776	1575.001	1404.001	2352.001	2178.001	2153.999	2204.999	2362	2497	2904.371	2152	1265.999	2040	2601	1269.999	1590.822	2447.998	2747.999	2593.999	1333	1304.001	336.001	1198	1233.001
ENSG00000029534.21	ANK1	7	23	47.999	12	5	8	2	19	9	4	46	286	9	173.999	5	9	27	18	12	13	11	29	114	8	10	63	25	17	34	14	8	49	28	30	23	66	29	38	20	3	58.001	9	50.001	51.999	20	7	14	15
ENSG00000029559.7	IBSP	0	0	0	0	0	0	0	7	0	0	0	1	0	0	0	0	1	0	0	0	0	0	0	0	0	0	0	0	0	0	0	0	0	0	0	0	0	1	0	0	0	0	2	0	0	0	0	0
ENSG00000029639.11	TFB1M	151.021	97.569	93.823	100.438	72.684	31.868	88.001	85.513	38.875	150.725	214.674	128.702	88.972	97.839	181.642	155.227	193.957	210.412	150.263	82.68	92.438	183.338	138.442	178.803	180.817	98.588	90.695	186.19	173.431	195.098	107.856	161.321	183.603	189.345	90.645	65.937	136.484	234.042	165.66	87.994	170.283	124.69	182.59	71	137	27.366	119.878	95.561
ENSG00000029725.17	RABEP1	1126.002	1663	1110.001	1063	1009	649.856	1169	792.001	688	1320	1884.007	1668.543	1216.552	1843	1653.999	1493.999	1586	1456.002	1300	1142.999	1436.001	1535	1900.999	1176	1992	1245	1257	1811	1827.999	2084.999	1210.003	2042.826	1837	2058.249	2087.567	993	2014	2013.001	1176.001	730.025	2028.001	905.001	1961.001	1328	1606	230	1045.928	1186.999
ENSG00000029993.15	HMGB3	1788	1458	574	887.001	803	240	589	671.999	190.001	1792.864	1845	499.001	946	574	2720.999	2650.139	1954.001	2818	1462	329.001	1069	1143	457	1175	1875	341	899.001	1186.999	1752	916.999	1037	1905.999	1499	2173.001	1096	434	1073	1688	1603	1031	1304.999	2253	1723.158	267	1541.001	210	740	529.001
ENSG00000030066.13	NUP160	1128	1314	706	769.172	1092.999	502	862	791.001	480	1120	1624	1018	979	1043.999	1204.999	1160.999	1510.001	1625.06	784.999	845	1013.001	1275	1544.999	1234.998	1597.999	898	888	1890.999	1847	1619	859.999	1720.999	1928.635	1788.001	1173.001	784	1776	1927	1245	523.999	1584.001	671	1767	777	1597.001	244	974	945
ENSG00000030110.13	BAK1	336	562.999	611	337	340	238	727	356	163	492.995	780.99	804.939	877.959	943.985	1151.993	719	566	461	734	559.995	916	591.999	737.025	403.985	779.996	625.999	432.999	418.996	559.946	433.999	419	935.981	522	801.993	999	497	732.948	733	547.993	296	748.99	881	1057.992	544	522.971	41	448	342.393
ENSG00000030304.14	MUSK	0	0	0	0	0	2	0	0	1	0	0	1	0	0	0	0	0	0	0	1	0	1	0	0	0	1	3	2	0	0	1	0	0	1	0	3	0	2	0	0	0	0	0	0	0	0	2	0
ENSG00000030419.17	IKZF2	662.999	349.999	148.001	415.001	193	161.001	285.999	161.001	154	1680.001	330	224	481.001	232	1916	2165.998	374	1578	1157	152.999	276.999	387.999	336	297	550	262.999	216	774.999	411.001	480	1870.998	433	516.002	587.999	332	126.001	310.999	589	323.001	929.001	558	1502	283.001	117.001	254	70	142	297.999
ENSG00000030582.18	GRN	3357.001	3269.999	14586.744	5305.001	5033.996	17166.92	18811.889	7211.002	7472.998	8082.001	11630.999	27941.917	23842.001	35503	14596.001	9888.656	9613.998	4692.999	10485.936	17390	18239.002	8905	25899.999	5724.999	10546.82	20872.478	26018	8132	7501.001	6012.002	8844	15162	8159.996	14266.53	17281	12629.999	8449.001	11806.958	7792.999	5958.887	10230.002	14284.693	14820.677	11253.001	4476.999	1026.001	4451	5885.001
ENSG00000031003.10	FAM13B	716.001	1037	508	1270	835	421	686.999	660.909	407	1080.171	1744.999	918.001	961	982.733	1095	988	1499	1050	735.999	629	744	1418	989	1095	1270	768.001	626	2361	1563.373	1894	892	1229.999	1971.001	2287.999	839	553.001	1311	1809.999	1126.999	448.001	2175.999	682	1515.999	656.001	1008.999	210	924	835.999
ENSG00000031081.11	ARHGAP31	426	709	400	303	532	262	337	417	366	347	855	876	625	967	540	482	673.023	448	542	441	624	607	1075	524	808	637	621	738	765.146	904	450	1205	687	930	819	578	801	1019	587	205	1014	244	1055	532	727	88	573	546
ENSG00000031691.7	CENPQ	62	127	41	78	80.09	25	67	61	32	129	114	95	47	88	127	83	79	151	80	35	77	89	65	47	172	64	41	137	134	93	81	109	163	149	46	27	95	233	60	59	81	74	108	60	98	22	71.361	91
ENSG00000031698.13	SARS1	2450.999	2580.998	3224.001	1011	1113	780.024	1738.001	1006.195	835	1784	2460	2515	2347.999	2504.002	2927.001	2257	2577.999	3273	1964	1931.999	2506.001	1842	2315.018	1747	2434	1528.001	3293	2004.18	1961	1876.999	1588.001	3268.339	1831.001	2898.001	3682	3028.999	2355.999	2744	2332	1048.999	2404.999	2362.001	2892.999	1339	2163.867	237	1505.03	1089
ENSG00000031823.14	RANBP3	853.001	871.999	909.999	614.001	1090.999	375	1046	809	492.001	1218.001	1914	1626.001	1588	1609.999	1911	1696.999	1759	1361.001	1468.001	1166.999	1745.002	1763.001	1513	1051.999	1831.001	1224	1068.998	1567.001	1682	1613	1120.001	2555	1546.001	2076	2001.001	806	1955	2136	1345	635	1832.001	1496	2230.001	974	1253	212.999	1340.998	1029
ENSG00000032219.19	ARID4A	667.001	559.001	518.999	440	343	208.001	440.999	322.999	262	571.001	530	499	517	529.001	583	572	580	948.001	500	432	443.001	448.999	603	535.001	604	542.002	679	831	541	642	453.999	599.999	614	733	750.001	507	495	844.001	488.001	266	560.998	500.004	520	420.999	532.001	104.001	369.999	528
ENSG00000032389.13	EIPR1	319.999	322.001	546.999	204.999	255	145	432	196.001	169	425.998	505	481	412	671	774.999	696.001	483.999	494	626	264.999	554.999	508.999	540.001	340.999	522.001	402.999	357	410	508	373.001	473.999	700.001	476.998	605	468.002	346.999	509	504.001	341	265	413	647.001	574	272	375.998	59	404	216
ENSG00000032444.17	PNPLA6	1291.999	1318.999	1694.416	1051.998	1489.001	793.756	1779.011	1149	1052	1788.775	2242.001	2762.001	3211.001	2790.001	3626.999	2759	2257.757	1874.841	2161.664	1870.059	3344.999	2225	2438.738	1387.999	2027.001	1967.278	1867.001	1925	1716	1890.002	2094.999	3690.999	1850.001	2484	3154.956	1664	2926.999	2880.001	1966.998	1144.999	2400	2839	2480.524	1482	1780.001	205.999	1625.001	1017.999
ENSG00000032742.18	IFT88	378.999	289	253	220	170	104	313.999	154	157.001	349	397	300.001	301	366	249	277.001	355	435.999	323.999	211	251.195	282.999	433	287	388.001	225.999	268	406.999	373.001	408	198.001	361.001	397	444.001	348	221	304	444	280	134.001	446	187.999	390.999	214.001	362.001	55.999	231.999	261
ENSG00000033011.14	ALG1	702.998	531	673	365	440.999	173.984	480	374	222	633.999	915.998	664.002	632.038	688.978	991	819	892.855	890	751.996	481	732.995	865.01	782.798	610.995	916.999	562.002	488.001	621.994	870.086	628.972	575.671	1101.999	844.993	1147.997	929.249	498	913.519	927.977	799.999	351	842.982	678	1155.233	428	734.968	93.999	574.001	482.77
ENSG00000033030.15	ZCCHC8	370.001	372.999	324.001	280	233	185.999	381.001	214	207.999	524.001	468	403	530	505.999	538.001	456	399	533.001	424.005	396	476.001	425	568.999	370	549	502	425	626	486.001	647.001	410.998	543	501.998	532.999	709.001	305	473.999	781.116	327	225.024	570	354	446	298	331.999	50	392.999	413.999
ENSG00000033050.9	ABCF2	376.322	470.151	411.766	360.22	710.728	173.458	624.205	363.524	262.439	645.224	891.446	663.937	899.72	672.328	1160.128	672.945	820.197	647.664	711.308	501.72	952.258	751.357	840.688	485.188	930.218	535.75	404.098	704.708	935.895	740.039	545.194	1172.508	937.585	862.596	1234.083	311.738	974.415	1019.711	564.398	283.342	1022.995	556.413	1225.958	581.75	646.515	89.212	700.566	399.105
ENSG00000033100.16	CHPF2	1278	1254	1439.127	1024.999	1555	818	1366	1032	1067.001	1599	2604.001	2820	1939	2677	2463	2525	2803	1908	2260	1631.999	1812	2454.001	2300	1780.999	2415	1912	1733.999	1456	2277	2043.001	1842	3350.001	2112.719	2128	2578	1863	3716.999	2748	2118	1089.855	2820	2585	3713	1842	2058.999	234	1820	1506
ENSG00000033122.21	LRRC7	2	5	3	0	3	0	0	4	0	1	12	0	1	0	1	6	10	2	1	0	2	20	2	1	2	1	0	1	6	6	3	14	9	18	0	2	9	6	3	2	19	2	4	1	4	0	10	12
ENSG00000033170.17	FUT8	277.001	922	406	379	975.999	250	261.001	411.001	396.999	346.001	717.036	628	368	591	590.999	417.001	696.999	339	400	353	559	809.999	722	496.999	576	374.999	459	1034.999	827	942	383.001	1250.998	735.999	1108.999	667	408	1128	1511.998	719.999	285.999	1021.003	222.001	933	403.001	766.999	173	482	332.999
ENSG00000033178.13	UBA6	608	814	633	607	468	450	773.388	478.999	329.327	927.999	671	763.001	804	893	823	917.999	643.001	848	671.999	652.999	642	699.001	993.999	507	974.173	928	549	1208	1043.001	1029	687	723.999	1351.001	831.999	572.999	501	822	1049	549	409	935.111	508	748	711	813	135	510	640.998
ENSG00000033327.13	GAB2	727.999	1093	1033	440	547	1063	1052	465	827.223	858	1062.001	3317	1844.001	2242	1776	1380	906	874	1007.999	1778	1307	850	1833.999	802	995	1309.001	3461	900	826.999	1278.003	1569	1720	870.999	1257	1914.999	2487	1193.004	1530.999	856	451	1317	2053	1054.001	1344	965	87	688	759
ENSG00000033627.17	ATP6V0A1	717	709	1912.001	563.002	462.327	802	1523.999	356.999	466	1086.001	856.001	2079.001	1687.001	2167.999	2128.998	1556	898	1333	1281.008	1436	1571	1028.583	2223	734.999	759.002	2035	1533.001	1031.999	781.999	1100.998	1580.001	1091	942	1148.001	1663.999	1772	927.999	1434.002	744.998	627.282	994.999	2039.996	868.002	1102	833.001	153	723.001	774
ENSG00000033800.14	PIAS1	921	515	476	645.999	431	261	683.161	401	341	1394.891	886	793	693	988.001	1230	1388.858	631.999	1230.808	1117	716	795.999	758	1150	529.543	1462	728	483	1444	991.001	1511	1064.003	969	1060.714	1114	946	352	769	1317	532	679	1136.001	745	942.001	736	592.082	146	622.001	804
ENSG00000033867.16	SLC4A7	948.001	974.001	1088	538.001	452.001	630	858	311.16	539	3130	460	956	765	938.999	6488	5710.424	444	2013.001	4321.999	749.001	878	530.999	1397.001	365.001	829.999	1052.999	762.999	902.02	673.999	959	4887.777	612	744	567.999	1091	516	698.999	894	414.999	2800	523	5440.002	475.002	760	498	110.999	459.999	509.999
ENSG00000034053.15	APBA2	427	448	397.999	246	412	152.001	310.999	317	227	366	986.998	617	441.999	538	581.999	488.998	810.001	481.999	441	610	568	837	796.001	519	734	325	273.999	620	728.001	605.666	349.999	1242	600.999	829	558	270.999	760	780	768	246.001	1068.999	215.001	1335	667	654.001	76	726	400.001
ENSG00000034152.19	MAP2K3	620.001	1515	592.001	521	531	316	657	507.001	231	1341	1249.001	794	1101.001	651	2545.999	2291.891	1193.001	1193	2102	598.999	1076.986	1188.999	826.001	749	1046.001	578	633.999	752.999	1033	855	1563	1609.998	984.998	1393	1327	587	1181	1003.999	884	958	974	2753.001	1290	541	801	100	627.001	501
ENSG00000034239.11	EFCAB1	97.001	63	44	194	63	24	190	67.999	79	281	263.001	56.999	104	148	110	127.001	189.002	97	326	25	50.999	117	80.001	131	249	50	20	96	202.001	73.999	115.999	147	142.001	373	124.001	26	36	176.999	84.999	70.999	229.002	99	326	70	59	35	119	150.998
ENSG00000034510.6	TMSB10	31768	24251	20313.978	10598	12473.949	7311.007	15962.012	12446.963	8720.771	30092.007	21577	21533.955	21350	16864.317	53915.311	45450.114	19629.988	41345	42966	12269.044	22067	17021.94	14410.98	12877	25816.942	10224	28507	10201	19093.016	10137	28863	27753	13717.972	20564.994	20900	24436	16606	20361.99	17885	24205.593	19822.004	71716.521	30077.674	11399	16140	1847	15692	9347
ENSG00000034533.12	ASTE1	99	117	87	128	109	46	94	84	67	180	191	148	141.001	192	135	167	153.001	165.999	175	99	154	141	194	103	219.001	123.999	69	200	157	218.001	100.999	218	184	205	154	68	196	208	106	51	214	138	163.001	115	115	17	129	113
ENSG00000034677.13	RNF19A	1030.001	1810.001	1324	690.001	439.999	734.001	1509.153	345	547.403	995.999	1061	1757	2263	1659	1177.999	1027.999	1078	1365.999	940.999	1224	1501.999	865.001	1915.001	943.999	991.999	1280.001	1713	1495.999	923	1545.999	970.001	1241	1020.999	1334	2211	1418.999	1283.001	1704.999	871.001	509.999	1256	837.999	956.998	866.001	1058.001	156	556	993
ENSG00000034693.15	PEX3	128.983	130	137	154	99	78.079	165	84	76	471	207	179	159	371	406	466	151	271	291	145	177	122	255	100	300	215	126	236.989	251	258	273.001	215	224	254	173	118	178	237	106	220	262	340	174	171	113	34	136	129.997
ENSG00000034713.8	GABARAPL2	772.999	931	930	541.565	317	344	631	268.001	307.001	927.001	888.001	902.001	1010.999	980.999	1353	1168	787	977.999	973.001	687	899	608.999	881	541	871	550	1179	630.999	588	741	724.001	904	654	1059	1394	838	825	871.999	635.001	510	758	1067.001	847	357	617.001	125	398	425.999
ENSG00000034971.17	MYOC	66	4	43	34	29	53	54	9	6	85	50	41	21	113	85	69	52	64	24	48	82	18	58	41	16	49	48	31	32	28	20	78	32	130	77	133	10	80	18	14	78	24	92	46	37	10	14	5
ENSG00000035115.22	SH3YL1	1902.001	1192	839.002	1249.599	413	320.002	1053.853	535.001	317	3724.001	1397	1005.218	974.002	958.999	4564.001	1715.001	1441.998	2211.003	3025	851	978	1541.001	1327.291	1180	1890	1045.999	977.001	1950.001	1479.001	1245.999	2435	942	1516.001	1653.999	1119.999	291.998	827.001	1918	1313.999	1924.998	1815.002	4728.126	922.088	683.002	803	233.999	941.999	1207
ENSG00000035141.8	FAM136A	533.999	529	321	524	435.001	123	427	376.001	131	787	903	431.999	498.999	386	886	917	834	973	638.999	357	480.001	850.998	516.999	511.999	880	348	281	913	860.999	710	466.999	1001	863	1064.999	565	226	866	902.001	677	405	890.999	869	861.999	282	661.999	106	570	397.999
ENSG00000035403.18	VCL	6890.999	7672.001	4533.001	2714.999	7748.656	1814	3137.999	2964.001	2403	7261	6558	4774.999	4756.999	7280.954	7773	6105.393	5442	11104	6842	3288	6160.473	5318	6681	4581	7448	3691	2853.001	6157	7832	6572.974	5005	10772.001	6509.793	5985.978	6130.001	3504.866	7516	9516.999	3986.999	2861.789	6059.619	5014.001	7769	5112	10845.999	792.001	3622.001	4992
ENSG00000035499.13	DEPDC1B	157	158	1184	69	98	309	398	77	54	179	158	581	176.999	590.072	78	89	168	237	82	501	89	155	766.999	125	159.999	451.999	509	136.999	274.999	144	40	244	226	207	96.999	434	63	247	143	34	98	24	154	272	139	14	116	70
ENSG00000035664.11	DAPK2	202.999	156.999	161	144.001	58.001	119.999	74	59.001	146.999	295.001	172	295	526.999	199	878	495.001	179.001	355.999	269	136.001	214	190	195	209	115	116	402	163.001	113.001	157	478.999	202	142.999	148.001	376	198.999	216.001	285.999	228	196.999	318.001	490	175.001	198	183	19	141	146
ENSG00000035681.9	NSMAF	518	551	330.001	481	384.999	196.999	382	366	260	661	782.999	604.999	510	640	711.999	692.999	638	755.001	624	426.001	653	643	770.004	453.999	982.999	425.999	436	740	779.001	985	461.999	973.001	882.002	968.999	748	260	781	943	451.999	326	1002	372.999	826.999	447.999	552.998	102.001	515	465
ENSG00000035687.10	ADSS2	924	1350	1064	659	568	347	1224	379	467	1074	1023.999	1190	1236.999	1081	1226	1049	1029	1401	1058	766.992	1181	884	1306.001	764	1031	788	1333	1051	881.001	905	766	1274	1001	1264.999	1679	876	1208	1179	994	584.377	1000	920	908	671	954	116	480.001	434
ENSG00000035720.8	STAP1	7	6	35	3	0	33	12	2	29	1	4	75	9	32	19	0	5	1	3	54	11	4	68	4	3	25	59	23	3	5	10	18	4	4	27	28	10	15	4	2	7	0	2	63	9	0	3	2
ENSG00000035862.12	TIMP2	5986.839	13986.41	5507.893	3373	6320.033	6554.251	2735	4775.695	8006.934	4290.899	11765.895	25105.888	6199.941	22558.967	7350.866	5452.758	11741.006	5644.467	6372	8298	8793	9472.91	15976.45	9066.88	13574.874	6802.612	16842.984	9789.788	11258.599	14752.159	5601.616	28079.714	9003.9	13685	13067.912	16421	21262.883	22093.78	12426.918	2358.999	11459.484	2791	13859.673	9331.964	14236.927	1090	6549	7756.184
ENSG00000035928.16	RFC1	941.001	916	716.999	794	861.999	373	689.001	712.001	547	1214.999	1399	1183	861	1303	1302	1240	1082	1158	933	959	895.001	1078.999	1620.001	873	1668	1003	808.001	1716	1472	1525.001	869.001	1710	1651	1923	1062	679	1232	1841	910	594.013	1519.001	682.998	1286	1028.999	1042.001	194.999	992.064	763.999
ENSG00000036054.13	TBC1D23	600	846	654	564	352.001	348.997	626	291	310	821	659	748	660.001	898	896	906.011	475.001	845.001	669	568	572.999	502.999	763	396	809.001	493.999	802	763	671	770	647	698.999	746.001	753.001	723.001	632	620.001	808	456	431.999	631.001	670.998	583	514.009	575.999	95	337.001	458
ENSG00000036257.13	CUL3	1471.001	1528.999	1388	1138	851.999	606.001	1147.001	641	602.001	2044	1737.001	1542.999	1493.998	1765.001	1984	2193.422	1592.232	2306	1537.061	1152.001	1442.999	1459.999	1701.998	1076.001	1830	1124.001	1776.999	1834	1704.999	1651.999	1190	1827	1780	1898.999	1841.998	1159	1680.001	1878.999	1348.002	938	1697.001	1330	1753	940.998	1461	218	860.999	1045.995
ENSG00000036448.10	MYOM2	54	18	32	13	9	15	42	26	18	27	38	33	7	33	53	38.001	59.001	38	28.999	22	40.001	22	50.001	40.999	39.001	9	48	25	19	30	19	15	49	75.002	52	21	22	33	22	22	60.999	55	77	20	15	4	40	38.001
ENSG00000036473.8	OTC	0	1	0	0	0	0	0	0	0	0	0	0	0	0	0	0	0	1	0	0	0	0	0	0	0	0	0	1	0	0	0	1	0	1	0	0	0	0	0	0	0	0	0	0	3	0	0	0
ENSG00000036530.9	CYP46A1	91	39	32	10	28	8	24	17	7	28	67	22	53	26.001	46	34	74	76.001	41	16	44	82	47	80	53	54.999	8	56.001	63.001	84	36	60	84	82	97	18	96	134	61	19.001	57	8	77	26	73.001	5	68	84
ENSG00000036549.13	ZZZ3	790	801.001	666.999	788.001	601.652	385.999	758.999	427	367	1084.999	1009.999	740.999	690.999	1006	953	944	773.001	963.001	845.999	645	714.001	967	1222.001	633	1098	742	695.999	1687	1028	1457	721.001	1046	1259.001	1298.001	956	496.001	859.002	1399.002	712.001	515	1248	660	859.001	652.999	690.999	210.001	587	663.999
ENSG00000036565.15	SLC18A1	1	0	0	0	0	0	0	2	0	0	0	0	0	0	0	0	1	0	0	0	0	0	1	0	0	0	0	0	0	0	0	0	0	0	0	0	0	0	0	0	0	0	0	0	0	0	0	0
ENSG00000036672.16	USP2	16	32	25	55	18	18	76	50	31	91	111.001	82	58	104	73	50	96	16	127	79	42	75	73	28	109	33	12	59.999	99	56	51	103.001	80	138.999	77.001	21	39	104.999	36	38	107	37	133	104.999	42.001	28	97.999	47
ENSG00000036828.17	CASR	0	1	3	1	2	0	0	0	0	0	5	0	0	4	0	0	0	1	0	0	1	1	2	0	0	0	2	3	0	3	2	0	0	4	0	0	0	2	0	0	2	0	0	2	0	0	1	0
ENSG00000037042.9	TUBG2	193.863	114.375	97.542	106.526	109.019	43.559	94.589	81.702	86.989	144.557	311.285	239.875	162.798	210.469	187.716	251.231	193.573	268.049	262.149	114.966	198.809	229.313	217.143	200.06	322.036	166.508	92.492	223.118	211.762	412.6	189.216	325.614	214.452	352.104	353.677	101.111	290.672	423.842	238.471	120.224	313.136	140.441	325.659	174.141	187.806	28.168	257.689	228.311
ENSG00000037241.7	RPL26L1	115.461	218.971	133.947	180.986	104.985	48.001	129	104	74	302.988	552.965	250.919	260.985	387.987	416.95	356.965	303.779	184.841	315.955	217.985	363.995	297.9	315.985	187.732	433.888	220.963	152	360.906	458.756	256.869	182.981	529.987	421.937	574.08	312.999	107	357.908	442.878	161.903	90	376.69	266.964	395.987	177.994	171.816	33	208	153.624
ENSG00000037280.16	FLT4	217	230.999	518.999	100	387	150	235	181	236	118	679	974	1094.001	612.999	337	242.001	826.999	451.999	361	329	502	612	766	519	432.001	981.001	435.999	722.001	626.001	611.999	250	811.001	567.067	528	924	506.001	1136	691.999	478	128	586.884	123	854.999	292	471.999	66.999	695	329
ENSG00000037474.15	NSUN2	1373	1360	1318.999	633	688	315.001	844	567	316	1011	1273.001	857	1089.999	1012.001	1434.999	1247.001	1452.999	1813	1014	748	1102.999	1143	973	986.001	1189	759.001	862	1102.001	1256	1092.998	810	1492.001	1263	1348	1694.001	987	1577.999	1359.999	1150	535.227	1187.001	1013.999	1565.001	797	1480.999	142.999	809.001	801
ENSG00000037637.11	FBXO42	1114	1055	871	819	774	333	1077	723	377	1697.001	1588.001	889	1813.001	966	2229	2026.02	1565	1742.001	1639	730	1401	1515	1214	951	1399.335	848	846	1681.001	1322.002	1553	1516	1873	1256.999	1865	1876	827	1186.001	1925.502	1508	1125.927	2309.095	2086.859	1563	671.001	1348	214	1033	990
ENSG00000037749.13	MFAP3	635.001	781.001	648.001	771	578.999	382.999	845	449.455	392	1160.999	986.927	1234.999	836	1454	1059.999	1144	724	931	827.042	806.001	893.999	810.001	1229	572.999	1195	947.001	717	1352.002	1158.002	1249	736.001	1093.999	1333.086	1294.001	868	750	948	1277	580.001	564	1215.998	665	1128	818.001	691	118	506.001	531.001
ENSG00000037757.14	MRI1	794	390	408.002	508	300	141.999	461	228	229.001	1150.257	977.953	508	611.001	624	1272	1149.999	599	1122.001	1451.001	432.999	714.001	1137	608	601	1368.001	777.999	286.999	518.999	518.999	898	874.999	588.999	994.999	955.999	622	333	624	863	758.999	689	1042.999	2522	933	432	478	81.001	895	1030.999
ENSG00000037897.17	METTL1	219	361	242.001	126	260	50	182.999	170	63	193.001	316	180	165	210	319	266	389.999	360	193	145	234.999	354	169	211	346.999	132.001	106	288.999	319.999	305	145.001	426	305	303	280.001	151	467.001	351.999	266	122	293	182.001	501.999	170	341	46	295.246	175
ENSG00000037965.6	HOXC8	0	0	1	0	3	0	1	0	1	0	0	0	1	0	0	0	0	1	0	4	5	1	6	1	0	2	0	0	2	1	0	2	0	0	0	0	4	2	2	0	1	0	0	0	1	0	0	1
ENSG00000038002.9	AGA	262.001	407	349.001	223	157.999	103	210	165	119	406	426	296	269	241	477	394	392	382	270	209	272	366	354	237	316	198	277	347.999	389.001	349.001	267.001	579	498	422.999	360.001	347.001	469	370.002	388	179	334.001	423	299	116	270.001	64.001	207	168
ENSG00000038210.14	PI4K2B	750	555	665	663	312	188	520.025	298	237	931	838	587	427	659	927	1334	830	1332	930	480	447	659	618	437	831	503	464	885	809	563	665	526	731	823	708	432	569	699	756	609	563	1171	611	390	596	76	343.82	403
ENSG00000038219.13	BOD1L1	2637	1898	1633	1422.001	1702	865	1878.004	1210	897.103	2897.001	2274.024	1798.001	1969	1938	3560.001	3805	2447.001	3630	3097.03	1464.999	2110.001	1881	2708.999	2112	2355.999	1834	1572	3225	2132.999	2868	3297.999	2435	2358.001	2788	3103	1491.001	2570	3279.999	2112.999	1943	2609.455	2806.999	2363.999	1861	2501	372.001	1538.001	2385.999
ENSG00000038274.17	MAT2B	687	774.001	833	738	415.999	525.001	863.001	362	555.001	1007.001	1142	1496	1109	1593	1329	1155.001	712.998	816.999	987	994.008	1207.999	716.999	1512	466	1242.999	804	1663.001	1400	951	1209.994	800	1328	976.795	1528.001	1300.999	875.001	1019	1361	629.999	509.53	1244	981.001	797	635	610	151	464	438.999
ENSG00000038295.8	TLL1	116	49	129	17	11	50	47	26	41.999	107	51	183	47.001	179.999	51.001	141	37	299.001	65	171	50	54	196	88.999	186	153	194	81	26	46.999	49	46	61.999	82	97	304.999	56	93.001	31	72	48	31	40	183	77	8	75	270
ENSG00000038358.15	EDC4	1390.542	1154.233	1043.748	892.738	1072.657	599.828	1201.809	888.302	589.483	1606.905	2341.314	1807.474	2027.786	1680.372	2264.183	2077.049	2260.242	2286.424	1758.798	1135.79	1723.405	1978.778	1785.602	1491.191	2107.348	1382.022	1233.728	1827.59	2077.497	1889.696	1454.64	2825.02	2174.428	2356.704	2197.88	1157.153	2132.157	2486.735	1543.595	829.97	2357.461	1888.159	2945.421	1058.08	1938.904	201.473	1709.711	1387.254
ENSG00000038382.20	TRIO	4340	2331.001	1892.999	1350.002	2437.114	1027.001	2322.002	1636.471	1091.001	4683	3229.002	3031.462	3484.088	2511	5590.999	5755.999	3343.001	5702.999	5130.918	2166.999	3086	3254.002	4056.57	2991.002	4234.999	3018.001	2016.998	3238.002	3286.198	4087.794	3652	4147.999	3200.583	3404	4014	1950.998	3944.001	4961.999	2802.001	1827.999	3948	2973.002	4171.997	2548.999	3668.998	368	2858.002	3958
ENSG00000038427.16	VCAN	6083.999	15154.001	21108.916	9223.182	32215.316	36633.461	22323.985	9835.822	25073.874	3679.001	16151.974	48545.061	19279.49	53278.995	22948.285	3375.001	15290.93	4816.26	5208.999	32785.251	17544	8536.209	71054.562	10000.001	11144.999	37099.01	27854.001	15769.408	20664.002	24185.252	17076.329	23423.14	19829.98	11095.999	16817.999	31635.999	31409.999	25450.001	13933.46	3252	20381.001	2252.999	20407.354	52070.521	23913.001	2133.001	10785.004	10628.049
ENSG00000038532.16	CLEC16A	729.001	606	707	475	694.001	381	667	425.001	351.021	1069	1145	974	1075.999	1163	1631	1540	970.001	991.999	1270.438	699	1081.001	1088	1167.999	700	1060	848.001	688.001	1055.999	1066	1055	1164	1407	1044.001	1177.001	1357.001	548	1308	1310	791.001	597	1216.001	1134.001	1434	659.001	908	144	795	769
ENSG00000038945.15	MSR1	59	244.001	68	54	116	90	283	495.999	270	86	48	218.999	134	218	80	50	103.001	63	113.999	255	375	96	303	68.999	136	157	247.999	169.001	168	349.001	51.001	360	91	277	130.999	169	242	334.001	107	70	109.999	32	117.001	118	86	27	135	41.001
ENSG00000039068.20	CDH1	1527.001	2203	9682.999	2332	2219	4029.447	11069.535	2200.954	1720	3983	4967.999	9132.366	9984.001	12717.44	6088.01	4172	4025.999	2012	3075.001	6884.999	9965	2968.001	12006.845	2524	2397.001	13640	7526.999	5281.999	3760.001	2421.999	4300	4431	5371.031	6058	6396.001	4402.001	2960.999	4202	3012.001	2243.396	4760	4507.647	4617.999	6180.001	2315.001	490.999	1354.004	1765.382
ENSG00000039123.16	MTREX	1335.288	1378	1096	915.001	694.001	447.076	891	589.999	463	1500.001	1543.001	1054.999	1097	1223.001	1474.001	1506	1324.001	1908	1210.999	746	1100.999	1207.999	1248.065	971.999	1507	900	1208	1655.136	1307.999	1556.001	938	1604.778	1633.999	1747.001	1551.999	946.001	1677.999	1542.09	1110	759.193	1407.999	1053.001	1174	743.999	1355	185.18	743	950.999
ENSG00000039139.11	DNAH5	313	96	233.999	396	42	104	708	120	254	1057	336	258	530.001	306	412	570	419	220	955	200.001	520	221.999	528	186.001	462	535.999	354	257	273	88	693.999	183	354	531	373	156.999	55	251	106.001	347	370	426.001	421	729.001	101.999	82	223.001	568.001
ENSG00000039319.17	ZFYVE16	1136	1158.999	816	1109.001	704.479	661	850.999	589	496.01	1643.824	1156	1451	847.998	1255.999	1131.999	1289.001	835.999	1466	1135.976	1000.999	900.999	952.001	1774.999	807	1426	1315.001	840.001	1772.002	1408	2025.999	963.001	1026.999	1662.994	1274.999	1110	752.999	1255.999	1598.999	742.69	759	1359.999	705.999	982	1226	1009.001	163	746.001	1170
ENSG00000039523.20	RIPOR1	991.999	1496	913.001	779.999	962.001	587.999	1040	805.999	707.999	1312	2082	2245	1959.999	1742	2664	1767.999	1848.998	1337.001	1620.002	1888	1878.001	1729	2163.999	1270	2039	1462	1247.999	1617	1571.001	1848.594	1817.999	2686	1641.999	2010.001	3014	1009.001	1973.003	2728.002	1385.001	633.761	2171.999	1495.001	2686	1457.001	1594	183.001	1491.999	1596
ENSG00000039537.14	C6	69	4	97	148	12	28	191	21	80	284	107	71	128	243	119	152	116	76	423	63	107	72	126	27	193	93	38	63	92	8	132	132	120	162	121.999	30	12	94	45	91	105	132	124.001	131	11	22	39	73
ENSG00000039560.14	RAI14	718.001	3844.999	1146	1294	2776.48	845.193	863.001	1478	639	788	3517.998	1703.001	912	2130	1242	591	3590	900.002	1195.134	1470.001	1085.001	2731	1832	2788.999	2072	1302.999	1555	3800.998	4767.001	4708.589	696.999	3811.999	3646.999	2863	1382.999	2189	4938.001	4194.999	2029	539.999	4301.008	496	4525.002	1310	4141	584	3826	1914.998
ENSG00000039600.11	SOX30	1	3	0	2	0	0	0	2	1	0	6	2	2	2	1	1	3	4	1	1	7	4	2	0	2	1	2	2	4	4	2	4	4	6	0	0	4	3	6	0	3	0	8	3	4	0	0	1
ENSG00000039650.12	PNKP	875.999	433.002	544.001	361	515.002	191	422.999	407	281.999	687	1020.999	797.001	851	719.001	1023	861	1235	1065	956	436.999	807	969	767.998	852.001	989	690	520.001	549.997	852.002	834.999	856.999	1130.001	731.002	963.999	1018	551	926	1407	838.001	321	850.002	1034.998	1228.001	410.903	1019.001	100.999	1101	674
ENSG00000039987.7	BEST2	1	1	0	0	0	0	0	0	0	0	0	0	0	0	0	0	0	0	0	0	0	0	0	0	0	0	0	0	0	0	1	0	0	1	0	0	0	0	1	0	0	0	0	0	0	0	0	0
ENSG00000040199.18	PHLPP2	270.001	453.001	284	198.001	281	175.999	280.001	172	129.999	216	407	412	303	358.001	316.999	248	352.001	360	237	277.999	327.001	421	426.095	251	353	323.001	262.999	446.021	463	560	221	464.999	380	394	474.999	182.999	442	583.999	302	99	469.001	211	447	275	471.999	70	306	233.999
ENSG00000040275.17	SPDL1	181.999	191	97	139.001	179.281	44	88	154.001	53	271	314.001	138	104.001	116	84	132	246	303	103.001	133.001	97	213	163.001	177	367.999	110.001	85	281.999	385.999	259	55.001	339.001	367.001	368	116	89	184.001	371	186	48.001	246.001	47	258	132.998	233.999	36	213	120
ENSG00000040341.18	STAU2	616.654	671.026	782.795	518.154	423	465.362	786.615	345.548	328.599	861.313	730.757	966.648	831.325	1180.509	1048.578	1016.499	595.628	768.035	809.442	828.54	761.247	632.205	1083.761	470.375	793.558	795.851	1027.582	1026.426	751.094	808.929	680.798	855.412	903.412	970.435	666.866	855.707	605.841	876.266	454.412	484.125	930.687	790.982	612.687	677.026	551.326	122.091	347.73	459.994
ENSG00000040487.13	SLC66A1	95	128	96	85	225	85	214	201.999	99	190.999	320	288.001	254	286	376	316.999	369	146.999	269	151	275.001	431	223.999	234	292	201.001	113.999	230	302.001	348.001	196	503	264.001	335	339.001	106	457	474	241.001	93	341	250	485	132.999	197.001	26	376	204
ENSG00000040531.16	CTNS	136.001	125.001	235.999	184	159.999	172.015	323	193	173.002	254	447	544.999	408.999	756	390	268.001	290.002	178.999	348.999	457	603	394	604	212.999	463	457.002	217.999	448.001	401.005	404.001	292	541.001	415.999	537.001	461.002	214.999	471.999	529.999	220.001	112.999	485.999	237.001	529	283.999	202	42	344.999	231.001
ENSG00000040608.14	RTN4R	77.001	261	15	170	766	38	123	192	83	183	739	211	193	254	142	296	582	154	246	102	137	729	107	310	699	84	59	523.003	739	719	72	1465	568	675	136	32	1010	897	551	113	871	146	1123	144	585.999	45	594	402
ENSG00000040633.13	PHF23	920	968	704.999	641	527.999	236.001	610	498	235	900.001	1404	838.999	900.001	652	1437.001	1181	1231	1131.999	1009	682.001	919.001	1049	720.999	665	1247.999	486	711.999	1027.999	1093.001	962	779.999	1473.999	1054.998	1388.001	1410	447	1093	1443	1031	444.008	1237.999	1068	1583.579	587.001	929	143	989	625
ENSG00000040731.10	CDH10	17	1	3	4	1	0	5	2	3	8	33	0	3	0	5	15	5	6	4	1	2	4	4	4	14	1	2	0	7	5	3	14	12	22	1	7	1	4	8	4	19	1	16	9	0	1	1	2
ENSG00000040933.16	INPP4A	895.999	715.001	740	387.001	522.001	290.001	516	344	262.999	591.002	822	1009.001	664.001	821.999	761.001	739.999	773.999	989	714.001	605	651	748.999	1003.193	712	921	691.999	638.999	894.999	737	1123	640.999	982	818	968	957	705.001	989	1260.999	782.999	320.999	977	478.001	957.017	739	894	91	676.999	784.001
ENSG00000041353.10	RAB27B	77	46	68	73	44	49	65	52	95	513	67	186	381	364	663	820	32	133	1959	70.001	27	62	144	32	169	88	37	183	95	76	777	120	120	80	43	36	46	97	34	817	119	748	43	109	48	18	20	57
ENSG00000041357.16	PSMA4	1121	2011	1126	1041.998	848.999	406.999	984.999	753	475.904	1399.999	1971.001	1115.001	1187	1398	1730	1490.001	1358.999	1768.999	1385.999	821.001	1221.998	1431.999	1250	1148.999	1826.001	831.999	1331	1388.999	1668.999	1457.001	861.001	1915.998	1694.001	2066	1663	976.999	1458.001	1662.998	1138	690.276	1619	1136.999	1454.002	808.729	1319	203	958.001	724.001
ENSG00000041515.16	MYO16	22	15	19	19	11	16	26	13	8	37	113	29	25	40	55	50	34	25	37	65	57	13	64	45	54	19	20	17	50	19	34	47	61	45	69	21	8	53	29	12	42	26	124	46	26	1	32	41
ENSG00000041802.11	LSG1	558.999	616	582	455	595	201.999	619	388.001	266	800	883.001	570	777.001	667	970	889.001	734.999	822	668	441.999	728	714	683.001	530.001	906	567.001	507.999	914	861	899.999	563.999	1022	829.999	876	950	470	1081.001	891	600	397.108	862	630.001	969	599	788	124	549.999	423.999
ENSG00000041880.15	PARP3	149	158	198.999	149	163.001	66	196.001	121	118	161.999	266.001	323.001	278	368	260.998	224.999	295	214.001	246.999	275	319	279.001	419	206.001	304	264	157	309	279	300.001	215	369	238.999	437.001	391.001	164	310.999	447.001	221.999	110.002	346.001	154.999	375.001	265	199.999	39	269.999	132
ENSG00000041982.16	TNC	1734	9842.001	1579.001	2135.001	5214.872	1579	2040.999	5279.001	493.999	659	24123	6750.001	2311	3075.014	1672	675	19906.004	1445	1001.001	1193.001	3284.001	8674.999	5153.001	12078.001	4819.001	1500	4304.001	6562.828	14139.923	3983.124	503.999	10128.125	13234	10420.998	2423	4204	7867.015	8245	12610	952.166	27530.037	157	25150.283	1497.999	17248.605	658	7592.999	9161.998
ENSG00000041988.15	THAP3	219.135	164.001	147	131	230	78	181.999	203	103	249	328	253.036	294.001	271.999	349.999	328	279.054	269.999	305	224	335.999	312.042	267.001	210	363	188.999	153.001	305.032	270.024	282	241.031	414.001	279.023	439.001	402.047	130	275	484	275	149.999	354.999	291.027	392	141.999	187	48.03	329.055	207
ENSG00000042062.13	RIPOR3	222.999	436	136	58	172	99	146.001	131	218	43	245	574	389	343.999	293	85	252	132	107	280	422	433	404	237	149.999	309	231	248	157	701.999	286	430	158	205	630	239.999	593	660	288	51	162	93	200	424	400	25	443	286
ENSG00000042088.14	TDP1	347.999	269.999	254.999	367.999	249.001	146	249	234	125.001	775	629	442.001	379.001	423.001	929.999	1150	522	567	666	358.001	419.998	497.001	415.999	363	650	274	306	635.999	734.999	529	505.999	642.999	661.001	677.001	378.001	238	475.001	653	375	471.313	501.999	797.002	527.001	231	337.999	58.999	391	379.001
ENSG00000042286.15	AIFM2	298.999	292	542	180	182	111.001	275	214	129	199	321	406	271.999	315	224	299.001	472	525	242	411.001	356	332	401	358.001	349.999	366	541	201	307	258	247	506	298	433	347.001	653	346	500.999	408	121	378	187	500.999	229	378	31	231	262
ENSG00000042304.13	C2orf83	0	0	0	0	0	0	0	0	0	0	0	0	0	0	0	0	0	0	0	0	0	0	0	0	0	0	0	0	0	0	0	0	0	0	0	0	0	0	0	0	0	0	0	0	0	0	0	0
ENSG00000042317.17	SPATA7	157.001	166	60	237	139	69	114	116	72	197	227	194	148	182.001	198.999	197.001	154	171	178.999	161	196	261	303	160.999	310	154	144.001	371.002	204.001	403	141.001	265	245.001	343.001	152	92	189.001	332	132.999	99.001	325	118	248.999	133	152	45	215.001	221.999
ENSG00000042429.12	MED17	429.237	450.283	313.536	421.692	362.94	259.045	486.212	302	218.573	612.559	650.916	591.416	614.397	582.447	782.675	768.413	547.912	619.249	724.672	468.138	565.27	583.001	652.662	406.144	653.148	534.699	386.344	731.358	733.766	998.008	596.331	716.232	728.949	659.323	636.688	313.98	714.811	942.743	400.595	352.13	746.943	533.28	835.514	444.341	491.001	109	532.001	487.756
ENSG00000042445.14	RETSAT	889	513.001	970.001	640	427.999	414	1462	332	324.001	1659	578.001	1205	1916	1448	4839.913	3292	716	1302	2269.999	783.999	1745	464.999	1383	533.001	1219.007	576.001	923.999	787.001	709	710.001	2464.998	1288	453	1401.997	1010.999	685	882	1149.998	600.001	1302	921.999	3777	899	349	527	99.001	468	517.999
ENSG00000042493.16	CAPG	599	1140	1757	311	657.001	481	1695	1892	648.999	976.999	1038	1821.001	1833.001	1251.999	1690.999	1231.001	1248	1272.999	2247.001	1362.999	1860	1094	1455.001	603	973.999	1222	1638.001	705.001	899	752	938.999	1903.001	888.999	1287	2365	1617.001	779	1406.001	999.999	816	1129	3365	1230	1016	916.999	142	752.001	307
ENSG00000042753.12	AP2S1	851	831.999	732	660	826.001	363.999	679	856.999	448.001	1048.548	1774.001	1227.999	1027	1237.001	1754.001	1126	1858	1252.999	1157	793.001	1098	1454	986.999	1012	1797.999	578	985	721.999	1632.001	877.001	680	2080	1289	1872	1396.999	967.999	1265.999	1618	1437.999	537.999	1145	1192	2358	700.999	1222	145.999	1118	543
ENSG00000042781.14	USH2A	4	1	0	0	0	0	1	0	0	1	2	1	2	1	2	1	0	1	0	2	0	2	0	2	4	0	0	0	0	1	0	1	6	4	0	1	0	1	1	0	3	0	4	0	0	0	0	2
ENSG00000042813.8	ZPBP	0	1	0	0	0	0	0	0	0	0	0	0	0	0	0	0	0	0	0	0	0	0	0	1	0	0	0	0	0	1	0	0	0	0	0	0	1	0	0	0	0	2	0	0	0	0	0	4
ENSG00000042832.12	TG	34	21	23	21	9	2	7	14	16	10	14	14	15	42	10	6	22	27	18	21	20	24	27	20	16	42	27	30	13	6	14	4	35	24	28	55	19	24	28	10	23	17	15	26	18.999	3	27	23
ENSG00000042980.13	ADAM28	226	922.999	366	670	286	138.999	159.001	259.001	215	239.001	866	535.999	544	463	197	298	351	480	131.999	166.999	385	525.001	537.001	439.001	260.999	359	1102.001	1897.999	467.001	1007	118.001	391.999	855	873.999	192	430.002	713	776.001	739.999	98.999	925	327.999	301	198.999	462.999	140.999	254	466.999
ENSG00000043039.7	BARX2	32	22	20	14	6	7	16	13	27	46	20	30	120	19	477	325	27	23	205	26	55	23	28	22	45	24	27	23	14	14	284	45	15	31	100	14	1	26	21	112	65	235	20	14	26	1	2	14
ENSG00000043093.15	DCUN1D1	431.001	612	409	617	391	313.001	526	277	278.999	924	605.001	564	456	880	665	716	428	592	528	469	444	504.999	801.001	346	900	514	448	1015.999	792.999	890	450	548	923	830	521.999	282	529.001	711.001	373	365	751.999	391	464	516	512	85	338	403
ENSG00000043143.22	JADE2	483	635.999	589.999	290	533.999	346.999	465	288.999	537	412	694.001	1265	1115	1302.999	667	488	746.999	588.999	541	972.002	994.998	760.999	1120.999	576	683.999	679.001	1067	1329.002	441	1278.999	583.999	1420.001	618.001	1043	1441.998	849.001	1091.998	1304.999	758.999	187	983	422	766.001	743.999	629	126.999	540.999	556.999
ENSG00000043355.12	ZIC2	0	1	0	0	0	0	1	0	0	3	1	0	2	0	1	3	0	0	0	0	0	2	0	2	1	1	0	0	3	0	3	2	4	0	0	0	0	0	0	2	5	0	2	0	1	0	0	1
ENSG00000043462.13	LCP2	146	294	400.999	129	85.999	344.001	242.001	318	440.001	216	219.999	1187	375	954	439.999	210.001	186.999	140.999	194.001	793.999	493.998	214.999	1122	134.999	382.001	449.999	706.002	348.001	196	508.999	315.001	554.002	240	371	729.001	506	343	467.002	217.999	97.999	323.999	99.999	315	885.999	175	44.001	214	130.001
ENSG00000043514.17	TRIT1	361	250	199	264.001	210.001	94.999	215	219	109	405	405	247	243	279	304.999	309.001	370.001	527	297.998	165	266	315.998	329	319	442.999	209.001	181.001	417.999	435	395.001	195.999	381	396	531.998	346.999	176	357	511	294.001	160.004	409	233.001	373.999	189	300	60	310	295.999
ENSG00000043591.6	ADRB1	9	14	7	3	2	0	10	6	16	35	18	27	7	20	23	15	18	50	20	4	20	21	7	6	27	20	11	16	13	42	6	30	7	14	22	24	25	41	40	5	23	14	29	4	12	1	49	9
ENSG00000044012.4	GUCA2B	0	0	0	0	0	0	0	0	0	0	0	0	0	0	0	0	0	0	0	0	0	0	0	0	0	0	0	0	0	0	0	0	0	0	0	0	0	0	0	0	0	0	0	0	0	0	0	0
ENSG00000044090.12	CUL7	3003.432	1989	2059.001	1469	1643.001	759.999	993	1378.743	826	2154.001	3601.257	2588.001	1739.999	1927.599	2026.001	3050.981	3216.001	3979.288	2071	1613	1470.001	2686	2790.989	2631.001	3129.001	1759	2152	2420.509	2603.368	2425.235	1773	3574.834	2657.875	3695.001	2608.999	2236.999	3426.999	3857.994	2882	1231.502	3010.93	2274.999	4602.337	1813	3281.001	293.999	2599.02	2117
ENSG00000044115.21	CTNNA1	5234	6179.001	8475.582	3954.874	6059.357	3958.002	9475.999	3967	3541.001	6788.519	7536.997	8937.999	11196.998	9862.001	11575.903	8425	6999.813	8328.998	7958.999	7558.291	10519.999	5324.001	8811.546	5197.999	6787.001	7477.001	8972.999	7514.001	7642.001	6319.075	7970.954	9734.476	6921.001	9007	10455.998	7180	6668.997	8828	5701.999	4491.001	8691.143	9363	9373.986	5146.001	6316.001	934.999	4012.001	3495.998
ENSG00000044446.12	PHKA2	1288	665	507	519.001	465	114	425	308	195	1036.001	981	521	967.999	539	1463.999	1411.999	995	2206	1193.001	484.001	940	1065.999	833	953	1234.001	713	308	1020.999	902.999	1217.001	1163.999	979	984.999	1110	1517	272	942.001	1596	769	511	1218	931	1166.001	418	949.996	111.999	937	956.001
ENSG00000044459.15	CNTLN	712	467	144.999	460	197.001	74	186	238.999	170	615.001	533	218	174.001	254	263.999	368	638.001	841.001	329	195.001	281	480.001	369.001	414	929.999	234	171	779.999	677.001	651	288	582.999	722	679.001	349.999	117	422	737	415	237	782	286	586	240	561	71	404.999	726
ENSG00000044524.11	EPHA3	47	24	1	5	6	2	8	18	2	22	39	7	10	4	2	11	22	27	26	17	11	14	18	11	64	7	3	41	15	36	8	48	22	16	2	5	18	36	26	7	52	5	25	1	15	4	12	19
ENSG00000044574.9	HSPA5	13172.995	13936	17410.996	7449.625	12452.282	6474	12961.68	7318	6974	12669.959	15417.994	15220.98	11368.952	20592.856	19101.538	19753.794	13411.001	16963.998	12526.979	11136.926	14855.958	13588.989	14567.85	10700.983	14646.659	11857.992	15970.816	13621.908	14472.812	9387.976	6953.985	16627.993	14762.06	14286.968	18920.995	17890.994	19322.995	13571.977	12532.995	10774.457	14221.529	13457.985	20417.71	13669.485	14563.996	1638.985	6650.625	6521.994
ENSG00000046604.14	DSG2	2214	1961	1588	2308	916	578.998	2021.999	1023	370	3600	2361	1027	2542.999	846	4016	3129.999	1825	3155	3659.001	960.001	2092	1501	1442	1188.999	2515	1270	1148	3708.001	1981.999	1699	1998.001	2489.027	2990.999	3127	1460	719	1465	2611	1470	1947.948	2631	3464	1564	626	1216	284	757	908
ENSG00000046647.14	GEMIN8	495	247.001	294	285.001	141	104	280.999	189	123	495.001	425	371.001	419.999	447	760	862.001	375	595	682	284	407	478	445.001	297	574	241	251.999	535	372	407	436	477.999	487.001	659.1	422	214.999	369.999	573	267	400	461	834.999	419.999	221.999	220.001	58	320.999	274
ENSG00000046651.16	OFD1	1217.999	538.998	426.999	620.001	357.001	214	515	315	255.999	1708.022	827.998	534.002	668.001	638	1652.001	2381	815.002	2035.999	1899.001	397	545	879.999	648.998	775	982.999	654.999	519.999	1183.001	764.999	1067.716	1129.999	652.001	914.005	871	702.002	351.999	540.033	1263	589.999	1214.001	883	2105.999	679.001	415	705.999	117.001	778.001	1045.999
ENSG00000046653.15	GPM6B	675.999	362	103	490	259	51.001	269	219.001	103	1453	660	241	255.001	162	537.999	1057	548.001	1121	863.999	294	308	468.001	232	393.999	1359.998	132	74	751	702.001	537	397	536.999	633.001	777	426.999	86.999	539.999	646.001	336.999	479.001	1081.999	623	753	219.001	304.001	116.999	293.001	376.999
ENSG00000046774.10	MAGEC2	0	0	0	0	0	0	0	0	0	0	0	0	0	0	0	0	0	0	0	0	0	0	0	0	0	0	0	0	0	0	0	0	0	0	0	0	0	0	0	0	0	0	0	0	0	0	0	0
ENSG00000046889.19	PREX2	283	1098.999	701	252	788	252	557	406	270	359	634.055	446	439.001	773	1594.999	569	808	331.001	553.001	601	778.999	682	777	479.999	423.999	688.001	470	1386	700	1159	1399	1078.999	818	885.999	743.001	459	1058	1501	790	557	672	530.999	509	573	722	168	439	289
ENSG00000047056.16	WDR37	367	351	410	280	330.999	241.596	500	224	239	525.999	594.001	710.001	627	739.999	587	542	502	682.001	501	459	573	432	696	404	507	514	520.999	497	489	574.999	472	697	452	708.998	652.001	404.999	552.999	805.001	420	239	544	526	614	360.121	456.999	48	337	354
ENSG00000047188.16	YTHDC2	656	729	479	544	408.999	220.001	537	310.001	211.999	662	781	546.001	533	556	658	696	763	760.999	505.001	389	466	646	634.001	594.001	704	676	416	951	844	973	556.001	580	927	728	542	348	743.001	950	583.999	300	851.05	355	836.596	479	756	113	525.191	654.001
ENSG00000047230.15	CTPS2	747	653	396.001	455.001	418.999	150.001	361.001	293.999	153.001	634	845	453	558	359	535.001	578	847	1022	618	434	493	773.001	499	647	839	430	460	897	710	873	392	975.001	817	1039	610	349	889	1035	753.001	252.001	1017	437	1000	275.999	772	113	421.001	551.001
ENSG00000047249.18	ATP6V1H	754	535.998	1134	516	464.001	310	898.999	459.046	318	1529.997	931	905.001	888.999	1287.002	3637.002	2435	782.001	1295.999	1766	669	1171.001	677.999	1101	535.998	906	758	675.999	782	806	647.001	1889	900.999	744.001	950.998	988.999	714	791.999	912.001	593.001	1390.313	793.001	2911.001	913.001	520.001	517.999	111.001	472.001	420
ENSG00000047315.17	POLR2B	2177.001	2636.001	1735	1400.001	1311	579	1565.001	981.692	739.503	2375	2815.999	1615	1904.138	1769.001	2689.001	2471.999	2508	3063.002	2129	1376.001	2007	1870	1999.017	2017	2757.999	1281.001	1737	2355	2590.985	2421	1552.999	3089.999	2448	2924.999	2694.999	1341.999	3169.999	2712.999	2079	1136.808	2462.381	1795.999	2474	1196.999	2239.999	318	1172	1255
ENSG00000047346.13	FAM214A	637	369.001	584	922	405.999	491	612.454	380	390.001	1410.018	823.104	918	672	968.999	1470	1501	766	1189.001	1092.998	761.001	673	747	1199.999	591	1051.999	865.001	740	1662	1018.001	1148.999	1613.391	612	1180	1131.001	698	586.999	451	1268	678.999	778.998	1477.001	1325	964.999	622.998	662	108.999	623.001	1064
ENSG00000047365.12	ARAP2	208	593.001	753.999	325.001	215	587.482	814	221	564	486.002	336	1168.153	721.001	1475	633	528.112	375	368	434	807	543	330	1371.001	236	340	991.001	744	738.999	380	660	601.001	374	417	455	538.999	633	388.001	615.999	280	287	523	416	286	1097.017	238	71	232	202
ENSG00000047410.14	TPR	2991.999	2525	2146.999	1872.999	2561.071	1266.001	2664.001	1944.999	1231	3163	3012.001	2428.999	2542.001	2649.001	3326	3053.265	3171	3877	2794.342	2071.067	2535	2526.999	3952.001	2398.999	3194	2877.001	2183.999	4351.471	3063	3729.001	2965.001	3471.001	3827.98	4090	3228.999	1850	3288.997	4188	2420	1801.881	3682	2224.999	3406.999	2724.168	3511.001	533	2265.001	2972.998
ENSG00000047457.14	CP	216.998	2439.956	18293.545	1336.001	1236.999	4888.722	22613.749	788.999	7866.901	498.989	268.983	19231.526	2789.808	25201.852	2680.9	1132.001	602.975	446.001	1292.97	28830.692	21204.63	512.983	36001.839	147	732.997	21083.905	11674.708	4802.941	661.998	1831.958	3368.905	2030.99	609.055	2223.733	15129.661	15800.831	2483.971	2004.961	571.979	600	617.983	2131.167	424	19690.688	416	510.001	215	123
ENSG00000047578.13	KATNIP	1113	539.999	875.999	650.999	621.999	338.999	922	454.999	437.999	1232.999	1464	1260.999	1413	1164	1344.001	1512.999	1393	1712	1478	757.001	1242.999	1170.999	1344.256	1067	1413	1013.998	859.999	996.001	1140.001	1025	1209	1399	1120.999	1514.428	1436.999	722	1106.999	1570	935.001	532	1401.001	1298.999	1575	856.999	1039.001	149	979	978
ENSG00000047579.20	DTNBP1	208	288	256	132	131	107	180.001	146.001	118	219	294.001	316.999	245	225.001	322	274	261.001	309.001	204	206	283.999	246	279.001	179.999	287.999	187.999	268	303.001	245	190	181	400.999	241.999	350.999	292	218.999	212.998	347.001	243	90.999	305.999	269	271.001	124	211	33.999	178	150
ENSG00000047597.7	XK	64	27	32	66	31	13	47	58	17	266	88	36	65	43	77	176	68	213	235	37	25	76	65	35	152	31	17	111	117	61	78	61	83	78	14	10	35	88	36	95	84	171	96	40	27	11	39	79
ENSG00000047617.16	ANO2	62.001	52.999	27	22	31	6	14	19	14	31	79	40	29.001	44	39	39	41	102	35	21	26	46	23	32	95	21	43	32	32	37	31	56	29	57	38	32	41	80	46	13	84	50	82	20	28	8	40	37.001
ENSG00000047621.12	C12orf4	255	314.999	238	244	213	126	218.001	180.999	151	372	306	313.999	220.001	346	342	375	237.999	338.999	289.001	237.002	312	275	416	173.978	421.999	291	192	389	405.001	416	232	348	415	417.001	313	152	267.999	411.001	189.001	162	419.999	182.001	381.001	323	245	36	232	252
ENSG00000047634.15	SCML1	221	72	41	115	59.018	37	69.001	69	28.999	398.999	136	74	97.001	91.999	144.999	251	113.001	377	257.999	66	68	110.999	125.999	76	311	113	22.001	317.999	172.001	262	204	58	281.999	145.001	83	36	79	314	90	133	166	147	115	92	114.999	15	132	249.001
ENSG00000047644.19	WWC3	894	867	858	500	558	611	733	463	500	915	1128	1599.777	1182	1485	1184	798	1107	1344	1090	1041	1336	1050	1574	812	1192.086	947	907	919	895	984	817	1391	931.25	1359	1842	905	1082	1120	732	305	1162	590	1587	1297	859	92	728	683
ENSG00000047648.23	ARHGAP6	135	45	74	51.999	110	4	23	105.999	16	146	211.999	44	148.276	34	129	160.999	126	186	234	101	147	176	269.999	124.001	270.001	60	27	125	131	158	96.999	185.999	152.999	161	218.999	16	106.001	196	140	49	187	40.001	293	91.001	162	15	126	157.999
ENSG00000047662.5	FAM184B	3	2	0	0	0	0	1	0	0	0	0	0	1	0	1	0	1.001	0	0	1	0	3	1	1	1	1	0	1	0	0	0	3	2	1	0	0	0	0	4	0	1	0	1	1	2	0	1	2
ENSG00000047849.22	MAP4	6586.001	4482	4822	4276.998	5330.001	2439.582	5485	3777.001	2623.999	6329.098	10960.041	8641.001	8477	8695.997	9711.341	8224.001	8521.48	8278.001	7266	6238	8602	6753.001	10109.702	6170.001	11093	7244.001	4386	8027.741	8882	7102.431	7237.756	12691	8528.87	9528.006	11046.001	4380	9430.001	9923.241	6138.999	3163.001	11596.967	5059.999	12150.908	7486	7870.999	843.999	5649.998	6143
ENSG00000047932.14	GOPC	967	1124	770	662	664.056	334	580	530	380	1179	1123	795	711	932.094	1208	1192	1048	1411	916.999	596	764	916.461	1069	907	1063.999	746	783	1414	1110	1446	841	1201	1260.174	1337.999	1094	748	1283	1617	887	602	1151.852	861	1104	742	1184	176	786	898
ENSG00000047936.11	ROS1	39	30	7	31	4	11	16	26	0	499	6	15	20	9	444	286	3	71	332	5	34	17	22	3	42	11	24	9	11	9	469	22	11	3	23	27	6	18	13	205	5	473	6	5	28	2	8	21
ENSG00000048028.11	USP28	465.998	371.001	274.001	397	247.287	173	300	214	186	650	522.001	480.001	395	643	686.001	661.001	375	547	557.001	331.001	397	374	486	313	656.999	329	400	740.999	587.999	695.001	449	627	664.999	687	425	280.999	451.001	664.001	315.999	285.999	681	352.999	469	325	393	73	333	347
ENSG00000048052.23	HDAC9	173.001	345.999	93.001	132.999	194	60.001	122	128	92.001	457	234.999	157.001	146.001	203	225	223.999	116.001	380.001	170	136	186.001	173	228	103.002	393.999	140.999	96.001	313	200	365.001	156	286	198.999	284.001	184.999	70.999	217.001	319.001	142	108	245.999	120	162	87.999	134.001	21	93	130
ENSG00000048140.18	TSPAN17	1075	1194	981	694	764	343	957	619	398	1276.998	1855.227	1211	1719	1223	2134	1527.046	1747.999	1576	1453.001	835	1356.001	1700	1098.015	1213.999	1626	811.001	1057	938	1406.001	1087.999	933.001	2168.001	1233.999	1841	1594	869	1854	1744	1574.999	614	1767	2034	2559.002	629.999	1297	144	966.069	706
ENSG00000048162.21	NOP16	363.001	486.002	319.999	162	264	48	333.001	184	96.001	292.001	452.001	212.999	421	162.999	579	392	516.001	517.001	348.001	230.001	378.001	474	258	304	418	149.999	191.999	301	377.999	319	225.001	533.999	367	442.001	647.001	186	497	420.001	353.999	163.001	385	428.001	621.001	248	383	56.001	299.002	209.999
ENSG00000048342.18	CC2D2A	796	584.001	592.001	748	385.999	134.001	545.999	383.999	257.999	960.999	1159	608.001	530.001	805	602	686.001	1050.999	814	1099	455.997	579.998	826	908	721.239	1115.998	543.999	391.999	974	900	866.999	533	1295.004	1029.999	1630.997	780.999	264.999	739.999	1524.999	734.001	409	991	442.999	1269.001	564.999	727	154	659.001	675.966
ENSG00000048392.12	RRM2B	593	457	399.999	452	274	230.001	430	217	207	1049.999	529.001	434	402.001	648	730	774.999	424	946	642	351	361.001	383	645	335	790	361	381	682.999	532.999	593	454	508.001	599	645	381.001	289	443.999	504	373	416.999	600.999	464	496	373.001	404	90	290	337.998
ENSG00000048405.10	ZNF800	342	423	308.999	438.001	491.999	252	534	324.044	307	773.001	612.999	614	677	632.999	817	740	660.255	549	574	504.999	583.313	711.999	697.001	389	734	615	322	863.001	710	893	652.999	653.289	779.001	714.999	743.999	302.999	676	843	515	336	774	583.001	911	577.999	559.999	116.999	443	632
ENSG00000048462.11	TNFRSF17	0	0	0	0	0	0	0	1	0	0	0	0	0	0	1	1	0	1	0	0	0	1	0	0	0	0	1	0	0	2	0	0	0	1	2	0	0	0	0	0	3	0	0	0	1	0	2	0
ENSG00000048471.14	SNX29	908	821	5319	606.001	572.999	1579.491	4822	575.001	1491	846.001	1209.998	4269.998	2935	7157.978	1613	965	1108	1100	1178	2854.01	3513	922.999	5220	889.998	1156	4346.019	4236	1341.001	1080	1291	1190	1422	1050	1471	3068.999	3823.999	1209.001	1644.999	956.999	497	1417	1052	1540	2736	1114	127	786	895.999
ENSG00000048540.15	LMO3	0	1	3	0	2	0	6	0	23	0	1	18	1	31	1	1	2	0	0	7	3	0	33	0	1	24	5	3	2	7	0	10	5	2	7	7	1	5	0	2	0	1	1	27	0	0	0	1
ENSG00000048544.6	MRPS10	388	493	481	427	322	200	516	275	203	656	584	601	524	780	752	760	506	527	533	443	507	573	702	300	720	387	376	720	657	631	440	680	741	706	594	378	596	684	420	306	624	469	582	374	353	92	337	224
ENSG00000048545.17	GUCA1A	0	3	0	0	0	0	0	1	0	0	2	1	0	0	0	0	1	0	0	0	0	0	0	1	0	3	0	0	0	3	0	2	2	1	0	0	0	1	1	0	0	0	0	0	0	0	0	0
ENSG00000048649.14	RSF1	1816.92	1963.999	1361.375	1204.174	1420.999	737.999	1289.999	1095	727.001	1908.999	1972.106	1659.408	1336.547	1637.848	1725.21	1952.87	1883.303	2516.302	1505.331	1178.001	1315	1582.999	2082	1590.001	1859.891	1371.393	1635	2912.289	1679.999	2135.835	1450.998	2220.305	2131.057	2611.535	1860.667	1152.44	1817.096	2515.272	1728.853	1063	2261.052	1281.091	1943.174	1417.075	1986.107	299.282	1231.001	1762.392
ENSG00000048707.15	VPS13D	3381	1949.001	6036.998	3318.001	1875.001	2540	5456.999	1514	1953.999	4224.172	3770.999	7142	5673	8225.52	4867.998	5365	3333	5772.001	3483.53	5275.002	5729.003	3127	8603.001	2755	3400.001	6126.767	5636	4488.001	2979.001	3726	4811.998	2888	4004.525	3414.197	5861	5451	3216	3590.001	2311.998	2063.96	4409.001	4172	3922	4924.999	3008	460.002	2421	2986.999
ENSG00000048740.18	CELF2	513.999	652	282	351	255.436	589.999	313	227.999	538	935	503.001	1380	580	1343.07	517	637	553.999	666	455.001	676	475	727.999	909	434	710.999	583.999	685.001	884	576	913.998	593	828.999	625	750	696	463	823	1010	342.999	231	665.001	647.998	549.001	773.002	427.001	74	484.006	838.001
ENSG00000048828.17	FAM120A	3219.938	2884.955	3764	2879.835	2940.83	2005.245	4495.971	2384.001	2101.996	7343.706	6393.921	6664.569	6534.531	7023.936	10536.28	8906.944	5748.026	5545.836	6283.48	4676.007	7202.512	5714.647	7512.662	3686.802	6717.015	5127.073	3955.904	6168.45	6234.809	5169.447	6545.239	7853.381	6508.038	6901.238	7677.2	3256.435	6660.959	6222.558	4437.36	3372.839	6253.381	6959.597	7330.485	4465.852	4579.07	627.858	3457.67	3513.647
ENSG00000048991.17	R3HDM1	341	306	208	506	448	184	364	314.001	201	755	933.001	628.002	434	817	852.998	794.001	599	452.999	630	429	577.999	685.001	893.001	425	1191	559	255	1105.999	1079.999	1043.024	544.999	1087.999	1232.001	1064.001	605	198	810.999	1096.999	401.001	357	1073.999	406	860.999	555.001	537.999	91	475.992	620
ENSG00000049089.15	COL9A2	233	517.999	32	216	347	11	61	408	26	189	1195.001	39	121	35	493.999	466	1323	205	746	31	181	860.001	43	635	494.999	22	42	802.999	512	640	616	1376	788.999	1203.999	164	30	513	1372.001	1740.999	259	1136.999	385	1018	18	900.999	136	688	263.001
ENSG00000049130.16	KITLG	207	285	275.001	103	191	65	137	130	206	369	234	351	239	849.001	286	323	243	341	169.003	215	341.999	279	823	173.999	322	421	123	420	362.999	444.323	203.999	342.001	378	264.999	357	140	329	363	142	161.001	245	147	192.001	342	252	84	172	272.999
ENSG00000049167.16	ERCC8	286.645	279.585	180.826	238	190.001	83	225.001	198	136	394.998	372.002	187.199	181.999	267	271.57	295.001	343	403.544	283.471	135.136	222.999	415.999	313.999	302.821	409.999	269	125.001	502	463.001	525.998	242	321	517.975	486.999	291	128	364.508	425.728	259.293	148	400.105	129.999	378	236	418.152	84	278	361.556
ENSG00000049192.15	ADAMTS6	116	228.001	223	194	260.002	87	79	347	99	251.001	790.999	311.999	219.001	912.999	92.999	198	578	141.001	222	78.999	111.999	416	329.001	669.001	355	386.999	194	832	692.001	669.001	75	318.001	864.999	301	29.001	143	140	744.999	498	121	970.001	243	703	191	402.999	103.001	656.001	477
ENSG00000049239.13	H6PD	7025	4178	3651	2757	4642.417	2887	4550	3042	5139.419	6091	7485	11401.371	7825.001	7492	6298	5797	8295	8556	7023	6500	7623.999	7314	11205.76	5016	7113.892	4502	7201	7561	5587	8343	4174.201	12056	5872.53	8091	10736	8214	10958	10295.509	7257	2730.293	7410	5648	9493	7106	6809	674	3825	3881
ENSG00000049245.13	VAMP3	880	1130	951.001	782.999	576	582.999	1122.999	526.999	589	1390.619	1171	1564	1200	1892.999	1624	1346	963.223	1192	1335	1295	1283.001	1002.999	1736	679.999	1761	1191	1127.001	1566	1320.999	1561	1046	1497.999	1342	1599	1468	1082.999	1224.001	1649	742	634.722	1293	1061	1241.121	858.218	745	188	714	722
ENSG00000049246.15	PER3	163	824.999	75	425	1241	11	150	387	43.999	558	1292	203.001	196	46	235	330	1084	581	314	506.999	197	1137.999	176.001	750	783.001	287.999	43	1814.999	1195.999	2130.146	237	1747	1070.999	1436.999	490	88.001	1611.999	2250.001	1022	80	1357	286	1097.001	248	997.994	108	981	1038.001
ENSG00000049247.14	UTS2	1	0	2	2	0	4	8	8	17	4	0	18	1	32	1	0	0	4	2	6	10	0	1	2	3	11.001	5	5.999	0	1	0	10	9	0	11	0	0	9	5	2	13	0	2	12	1	0	4	1
ENSG00000049249.9	TNFRSF9	5	149.001	7	8	7	3	6	68	18	10	13	19	6	22	14	7	12	5	8	3	6	16	15	5	9	19	21	26	16	27	23	27	18	19	15	7	31	23	18	6	27	4	17	11	26	5	5	8
ENSG00000049283.18	EPN3	169.001	83.999	196.999	115.903	122.999	32.001	77.999	145	44	517.998	453	161.999	377	303.999	706.001	865.001	393.999	352	686.001	103	273.001	407.002	176.001	210.001	301.899	240	131	304.843	297	177.717	421	448.001	367	382.999	229.001	90.001	227	282.001	464.999	334.674	388	666.999	376.999	121	225.002	15	218.001	83
ENSG00000049323.16	LTBP1	2120	3092.999	744	1312	1406.752	375	284	1241	310	626	4361.023	791	911.001	1499	980	557.999	3728.001	1774	820	518	324.001	2572.47	1361	3092	1744.585	853	1446	2149	2853.999	2424.001	1137	3454.001	2960.173	1912	730	3132	4099.999	2856	3298	429.001	5206.038	383.001	5898.001	1073	5066.001	415.999	1909	1871
ENSG00000049449.10	RCN1	11868.741	4094.19	2781.347	5656.882	3905.854	2077.497	4696.442	3144.81	2469.724	22252.602	6373.816	4412.587	5109.631	5746.841	12251.221	20819.243	6032.136	21881.002	13450.519	3447.448	4193.429	5886.324	4922.775	3808.986	19346.297	2833.917	3600.156	6459.604	6577.14	4903.75	5697.105	8613.871	6902.574	6430.693	5366.448	3176.174	6138.453	7491.21	5250.521	8982.789	6682.418	12550.629	7504.963	3805.284	4256.203	903.875	4010.467	5440.82
ENSG00000049540.18	ELN	4415.001	2080	1449.999	109.998	1004.999	215.001	1700	149	781.001	5472	932.001	995.998	5255.999	2168.001	7240.999	4984.001	1560.001	15812.999	8249.001	855	6570.001	893	1565	857	2521.999	1197	959	606.999	848	1053	6848.755	2729.001	704.998	933	20777.856	919	1833.001	1760.001	1686.999	4546.026	387.999	3894.001	694	388.999	1569	66	521.999	805.001
ENSG00000049541.11	RFC2	470.001	455	280.001	183	335.001	98	253.999	291.001	108	469.001	699	317	305.001	260.999	524	419.001	665	660.999	357	239	366	598.999	307	373.999	823.999	217	302.001	429.999	621	372.001	252.001	894.999	572.001	769.001	461.001	205	553	638	544	156.999	524.001	291.999	651	200	539	78	341	266
ENSG00000049618.24	ARID1B	3021.001	2064.001	1585.999	1862.999	2049.998	1145.04	2003.001	1386.999	1213	3762.944	4435.006	3931.999	4462.996	3546.864	5582.999	5037.058	3770.392	4159.999	4513.999	2722.999	4109.998	3831.001	4455	2577.002	4614	3189.002	2392.044	5109.001	3811.839	5058.999	4302.656	5296	4478.001	4737	5601	1579.999	4671	5340.002	2898	1885.73	5279.001	3577.001	4596.007	2842.006	3243.002	492	2527.891	4036
ENSG00000049656.14	CLPTM1L	1524.999	1446.999	1578	888	1008	531.999	1481.999	878.773	567	1999	2170.999	1850.001	2142.999	2145.999	2865.001	2630.83	1979.001	2539.999	2023.001	1235.999	2142.001	2138	1782.999	1414.001	2187.001	1360	1452	1701.001	1928	1513.999	1498.425	2659	1914.999	2235	2604	1249.999	2301.999	2044	1577.002	997.068	2172	2402	2499.999	974.999	1536	215	1138	806.999
ENSG00000049759.20	NEDD4L	524.999	437.002	566.001	323.999	371.023	422.001	550.001	308.001	281	614	541	838.016	597	689.002	1003.002	756.999	499	836.001	983.998	576.003	633	505	1127.999	452	520.999	515.998	994.998	748.999	506	651.002	885.415	758.001	571.997	797	456.999	440.001	597.001	762.999	490.999	466.017	991.293	884.999	583.001	391.999	425.998	83	279.999	275
ENSG00000049768.17	FOXP3	3	19	0	10	14	3	10	11	6	13	15	8	7	10	19.001	25	21	8	11	3	20	18	11	23.973	23	6	5	15	16	24	11	53	17	29	24.001	4	19	27	23	4	27	6	29	2	9	2	9.106	9
ENSG00000049769.14	PPP1R3F	357.001	277.001	251	85.999	134	57	129.999	91.999	71	216	321	175	285	211.999	279	275	362.001	489	270	155.001	235.999	373.999	173	240	255	123	203	168	213.999	214.001	155	365	165.001	260	418.001	239	372	323	442	77	269.999	233	390	109	360	28	244	230
ENSG00000049860.14	HEXB	1316.002	1751.001	848.999	1127.999	884.147	349.999	768.683	1279	461.471	1618	1897.001	907	1015.001	1172	1272	1410	1695.813	1761	1150.001	723.791	1233	1879	1178.001	1326.001	1948	779	825.999	1846	2292.001	1774	739.999	2216.002	1993	2331	1098.001	745	1640	2143	1772.999	629.999	2153.662	1212	3014	627	1173.998	229	891.001	903.002
ENSG00000049883.15	PTCD2	249	166.999	165	182.001	103	63	139	117.001	63	333	287.069	199	188	257.001	292	285	202	345	238	121	200	224	273.001	209	294.001	136	108	337	251.999	339	233	264	298	345	242	93	292	311.999	205	143.001	327.999	175	253.001	177.999	221	40	152.001	244
ENSG00000050030.16	NEXMIF	13	47	13	16	46	4	6	12	3	37	53	11	13	9	30	41	57	20	32	5	22	55	13	73	41	7	4	77	48	78	16	70	91	64	24	1	55	76	35	25	50	37	37	6	84	13	29	37
ENSG00000050130.18	JKAMP	243	272	263	365.002	174	195	379.001	164	201	578	386.001	390	382	535	513.999	619.001	312.999	434.001	476.999	337	332.999	316	513	213.001	485.001	353.001	258	536.999	490.399	505.999	345.001	363	463.999	536	371	244.999	335	510.999	214	264.258	474.001	381.999	377	275	273	61	301.334	256.999
ENSG00000050165.19	DKK3	829	2400.999	150.001	527.001	1891.046	48	77	1085.999	44	567.001	2755.097	317.999	252.005	357.005	150.999	426.999	2662.071	628	699.039	185.999	306	1971.999	178	1326	1696.999	109.004	114.999	1246.002	2108.999	1522.001	183	4343.107	1909.001	2138	299	66	3744.444	3034.999	1465.999	205.445	1886.087	253.001	3238.185	159	2306	241	1478.016	1248
ENSG00000050327.15	ARHGEF5	2483.02	1635.978	1812.934	1372.543	1067.7	956.09	3325.688	620.357	679.451	3681.295	1051.975	1904.324	6670.624	2537.59	5260.557	3182.776	1678.876	3985.228	3712.556	2269.532	5128.452	1896.283	2539.223	837.791	1639.842	2430.054	2498.244	1375.963	1511.36	641.318	3351.574	2260.017	2377.737	1520.729	2472.895	1763.133	1804.112	2716.711	1748.357	1694.942	3426.364	5531.497	1606.745	1635.771	1018.167	101.977	858.959	1979.01
ENSG00000050344.9	NFE2L3	23	142	105	61	153	17	175	154	24	69	192	170	72	103	59	49	221	40	77	94	78	122	125	107	119	57	88	190.525	156	154	65	216	163	238	40	53	182	186	234	41	153	68	203	50	137	25	63	44
ENSG00000050393.11	MCUR1	854	331.001	547.999	490	364	274	683	316	357	1193	697	1189	985	1268.856	1348	993.005	608.999	1003.999	1337.006	708	1104.254	650	1200	411	1376	748	481.001	676.295	735.001	624.001	1015.222	690	731	873	1492	436	625	961	501	512	684	765	868	735.001	502.001	65	493	559
ENSG00000050405.13	LIMA1	1138.001	2897	2818.999	789	1120.004	708.999	1715	748.001	659	1633.018	1714.239	1942.999	2396.999	2369	2582.999	1703.991	1336	1603	2075.999	1333.999	1977	1350.999	2901.049	1195.001	1520.999	2496	2334.001	1906.999	2221.001	1926.001	1595.001	2512	1858	2082	2515	1756.001	1462.001	2825.999	1141	1168.585	1606.397	1407.001	1554	2019.916	2117	201	1193	1404
ENSG00000050426.16	LETMD1	695.998	321.001	279.997	660.001	230	152.001	296.002	318	206.999	807.001	649.999	489.999	397	533.999	684	772.001	558	915.001	654.998	480	386.001	570.999	776.001	471	850	411	242.001	939.001	655.999	889.999	531	602.999	778	999.002	446.999	232	376	1106	433.999	380.001	879.998	500.002	698	394.999	365.998	137.999	618.001	632.998
ENSG00000050438.17	SLC4A8	106.999	122.999	23	59	76	11	9	51	8	57	145.001	50.999	13	46	12.001	29	145.001	151	46	22	14.999	72	44	92	144.001	15	25.001	78	124.001	166.999	38	85	103	208	24	22	81	186	106	17	127	22	107.001	33.001	101.999	12	84.999	80
ENSG00000050555.19	LAMC3	1806	1544	1039	847	3718.996	2225.999	1265	825	2418	2810	2735	9621.001	1700	7502	1490	3840	3085.001	3464	3777.001	3141	3912	1792.001	4906	1656	3978.001	1931	4923	2076	2302	3737	2723.001	8617.001	3105	2916	4614	3463.999	5479	3626	2850	1258.243	3298.999	2163	2955.999	4504.001	4151.357	290	1478	1611.001
ENSG00000050628.20	PTGER3	19	125	5	12	60.999	29	46	62.001	30	36	36	82	98	58	54	41	29	19	55.999	29	185	56.001	55	38.001	13	45	31	61.001	86.999	70.001	77	134.999	102	21	158.001	14	42	154.999	29.001	11	31	52	43	55	130.999	7	40	28
ENSG00000050730.16	TNIP3	2	3	1	6	6	1	5	4	5	0	18	3	4	5	3	6	2	1	3	3	5	2	2	3	2	0	3	9	6	10	3	3	7	17	3	0	6	7	0	3	6	2	8	0	4	5	4	5
ENSG00000050748.18	MAPK9	573	642.999	376	605	427.999	213.999	446	378.999	283	892.001	908	536	599.001	665	1000	775	784.306	869.001	649.999	516	603.999	739	615.999	513.999	954	464	469.999	1184.001	824.001	899	594	878	952.001	1083	773.001	334	742.001	1021.001	541	417.001	966	674.001	759	432	613.001	140.001	507.999	427
ENSG00000050767.18	COL23A1	881	175.001	21	249	117.999	27	20	70	53	426	387	74	82	42	269	816	212	2190	593	38	165	341	38	388	730.999	21	99	105	351	346.999	191	222	175	254	141	223	305	337	590	160	519	292	446	14	290	15	495	280.001
ENSG00000050820.17	BCAR1	1206.859	1838.907	1774.113	897	1562	666	1593.022	1105.999	793.081	1817.21	2735.956	3168.905	3441.686	3201.139	3714.219	2726.987	2696.001	2112.721	2507	2642.852	3080.397	2392.606	3122.012	1562.999	2274.737	2754.999	1513.001	1749.839	1998.824	2427.008	2110.221	4253.848	1996.001	2297.067	4227.249	1292.681	3252.396	3541.15	1957.41	787.588	2149.484	2230.002	3199.81	2387.24	2529.943	226.001	1670.206	1473.832
ENSG00000051009.11	FAM160A2	709	466	467.001	480.999	336	211.999	559	325.001	235	745	925.001	818.001	1012	628	957	952	837	1062.001	796	535.001	716.001	903	763	759	934.001	782	391	812	808.999	1148.999	751.001	749	820.001	916	1029	401	831	1548.999	776.999	320	975	801.999	1107	549.001	707	87.999	932	1035.001
ENSG00000051108.15	HERPUD1	3380.001	908	1474.001	3780.001	941	729.476	1538.999	911	797.001	10704	3165.001	2660.999	1900.819	2980.999	10901	14072.812	1582.001	6766.999	8392	2569	2686.001	2228.42	3307.977	1156.001	5369	2289.001	1500.998	2825.996	2333.001	1849.001	6282.943	2078.021	2249.998	3505.001	2562.002	1168	1607.999	2368.003	1149.001	5999.59	3722.998	14025.999	2466.001	1581.001	947	327.999	1558	2067
ENSG00000051128.19	HOMER3	472.349	551.473	579.312	223.999	460.001	220	279	391.922	272.999	265	816.751	800.791	592.001	606.95	399.764	351.958	832.582	404.124	381.043	547.72	580.624	636.388	547	502.872	764.1	476.584	648.703	390	700.542	555	221.913	1125.78	505	769.701	725.089	539	848.492	857.884	568.688	109	850.001	198.867	1486.486	384.001	549.13	72	618.64	337.009
ENSG00000051180.17	RAD51	272	237	64	66	107.001	12	27	98	19.001	176	273.999	49	46.001	21	107	87	380.001	521.999	93	47.999	57.001	284.001	62.001	234	388	33	41	157	327.999	134	44	367.001	285.001	301	53	34	233	278.999	268.001	16	155	61.001	207	35	354	25	126	103
ENSG00000051341.15	POLQ	289	211	25	115	118	19	29	127	28	231	226	34	32	22	93	97	281	449	111	32	36	270	39	238	302	49	34	240	368	178	72	238	415	306	50	33	129	390	251	48	161	46	220	58	370	24	202	179
ENSG00000051382.9	PIK3CB	334	351	446	447	226	413	907.229	369	246	601	462.001	631	691	899.469	778	815	433	544.001	520	618.999	634.001	412	773	260.001	404	493.001	656	599	398	486	550	395.001	496.999	555	664	510.001	359.999	423	267	353.052	496.999	661.001	336.001	395.001	298	71.001	183	246.001
ENSG00000051523.11	CYBA	5086	3512.001	8590.999	1577	1393	2216.879	4344.97	2310.001	1438	2915	5792	8839.999	6025	8724.999	4070.999	3886	5287	4997.001	3806.999	5397.001	6422.999	5394	5961.001	3597	4962	5291.001	9302	2405.001	3603.001	2136.001	2173	7365.999	3400	5696	4903.001	6552	4859.999	4330	4738	1294	4250.001	3900.001	6567	3250	3125.999	366	2638.999	1993
ENSG00000051596.10	THOC3	2389.289	1670.585	825.298	799.006	1072.618	185.06	942.958	571.834	335.884	1501.04	1793.078	774.62	913.326	644.487	1760.291	1311.579	2628.263	2577.863	2524.729	527.263	1657.542	1459.876	1127.253	1070.862	1972.818	707.701	1007.815	790.793	1337.117	840.849	1679.344	1538.048	896.526	2508.078	1218.665	803.363	1403.56	1464.873	2269.028	810.916	1398.786	3764.272	1621.853	398.965	2068.074	164.244	907.174	749.355
ENSG00000051620.11	HEBP2	630.999	592	930.999	687	483	513	1420.001	499.236	429.009	1193	1204	1463.001	2257.001	1332	2749	2017.001	1108	1240	1531	1329.001	2129	1128	1251.999	704	950	1075.999	1206	1256	987	905	1433	1022	911	1426	2268	844	964	1084.001	1021	786.533	1299	2789	1164	781	712	117	801	442
ENSG00000051825.15	MPHOSPH9	487	332.001	218	444.001	366.999	165	277.935	286	164	1017.344	488	379	220.998	479.394	698.864	889.001	457.999	764	626.499	255.001	318.001	506	593.001	329	857.427	380	216.999	697.519	850.433	722.147	655.086	578	835.001	799.272	343	160.999	402	823.001	335.073	380.001	598	729	647.058	375	461.002	120	437.519	495.304
ENSG00000052126.15	PLEKHA5	2361	1660	711	1984.738	1425	492	1196.999	947	595	2895.001	2559.001	1515.999	1442	1416.001	2443.002	3139.385	1685	2873.001	2410	1054.999	1414.001	1598.001	1531	1520.001	3657.016	1139.999	1104.001	3231.001	2188.999	3468.999	2147	2681.002	2737	3315	2088.999	578	1844	3992.999	1539	1385.387	2922.596	1604	1880	848.001	1774.001	337	1388.001	2856
ENSG00000052344.16	PRSS8	627	751	1050	1408	993	840	3160	804	286	2237.999	2308	1603	3886.001	1231.999	4671.001	3410.999	2057	1170.999	1590	922	3009	2183.906	1422	1080	1328	1504.999	1162	1858	1764.999	1363	2537	2728	1880	3026.001	3415.999	629.001	1428.999	2212	1524.001	874.182	2502	4203	2231	673.001	929	196	946	828
ENSG00000052723.12	SIKE1	612.001	729	535	763	527.067	303.999	634.001	465.001	328	1272	1105.999	867	734.999	1002	1150.999	1144	776.001	897.001	833.999	658.999	719.001	831.001	1127	515.001	1299	793.999	490.999	1304.001	1193	1182	731.001	930.001	1318.441	1357	846.001	438.001	925.001	1259.999	563.001	496.008	1169.001	577.001	1042	768.999	659.999	136	516.999	655
ENSG00000052749.14	RRP12	698.999	937	727	327.001	794	158	650.001	501	246	771	1218	599	990	812	1506	803	1417	1224	797.999	405	863	1215	839	833.999	931	645	359.001	866	1007.001	831.999	752	1111.999	1208	988	1365.001	505.001	1677.999	970.999	872	348.999	912.999	749.999	1527	681	1198.999	98	795.006	754.999
ENSG00000052795.13	FNIP2	653	724	1658.999	595	429.999	1304.346	1057	745.999	583	941.196	747.999	2370	1131	2183	911	822	725	1072.001	743	1289	1151	681	3237	504.999	987	1925.999	2945	1019	902.999	914	783	1045	876.001	1139	1137	1409.868	871.999	1119	558	344	1102	613.999	900.256	1071	659.001	133.001	471	559.999
ENSG00000052802.13	MSMO1	335	302	246	277.999	296	168.477	1025.999	173	140.622	1309	356.001	362	591	501	1252	1565	348	713	995	291	565.999	438	444	176	750	299	219.001	475	507.846	305.006	850.999	398.001	498	394	315	183	255	356	176	667	478.001	1021	351.999	188	357	87	195	162
ENSG00000052841.15	TTC17	1185	1073	1216.001	1085.001	750.999	707.999	1311	641.999	559.001	1528.999	1621	1931.351	1682.002	1959	1836	1737	1257	1481	1540.998	1294	1389.367	1266.001	2499.998	981.999	1831.001	1894	1232	2298.001	1555	2168.998	1465.999	1684	1891.025	2036.999	1699.999	1082	1544	2544.998	1056	838.883	2137.999	1267	1496.002	1434.002	1103	259	929	1529.999
ENSG00000052850.8	ALX4	4	3	1	4	10	2	1	10	3	10	4	12	2	0	1	8	48	3	0	7	15	56	3	12	18	2	0	25	27	114	1	22	30	43	11	5	62	11	13	1	54	1	58	12	39	0	35	14
ENSG00000053108.17	FSTL4	8	4	2	6	2	1	3	7	0	16	13	3	2	1	2	5	19	14	12	2	4	20	1	8	22	2	0	11	18.999	4	3	9	16	28	4	0	0	15	11	3	16	7	12	3	4	3	15	17
ENSG00000053254.16	FOXN3	965.999	1443.999	1206.999	1107.001	786.001	1245.001	972.001	811.999	1256	1143	1562	2451.527	1486.04	2206.999	2619.002	1500.908	1431.212	1125	1131	1583.001	1553.999	1362.308	2180.002	1027.001	1314.004	1236	2107.999	2308.068	1363	2274.617	1785	1935.915	1534	2298.999	1760	1592	1533	2555.999	1318.999	917.007	1925.725	1341.681	1791	1243.966	1117.001	208.001	1047.005	1088.001
ENSG00000053328.9	METTL24	98	174	29	125	183	21	40	142	90	125	261	150	36	98	111	173	274	105	200	96	77	331	189	170	281	61	32	243	321	300	81	330	287	249	70	38	244	405	230	79	278	53	367	74	217	40	267	181
ENSG00000053371.13	AKR7A2	1315	1582.997	1071	829	1339.001	330	780.999	864.999	412	1273.999	2361.996	1216	1131	1167.997	1769	1325.599	2605	1654	1381	963	1439	2370	1343.999	1366	1853	706	978	1386.001	1857.997	1330	771	2951	1705.001	2518.999	1473.999	761	2405	2283	2140	676	1844	1365	2866	617	1656	222	1375	817.996
ENSG00000053372.5	MRTO4	754	1065	612	416	679	142	590	450	194	673.001	1072.001	471	866	478	1164	717	1227	1144	641	419.001	824.999	1005	543	580	1096	370	431	742	1030.999	768	436	1279	949	1124	1235.999	477	1335	982	920	329	974.999	609	1293	420	968	143	673	489.001
ENSG00000053438.11	NNAT	52	31	12	39	68.001	36	5	60	34	49	187	97	8	95	5	50	109	43	44	18	23	100	5	51	187	7	119	29	139	38	9	230	70	194	31	84	67	139	104	9	139	20	214	14	46	4	47	67
ENSG00000053501.13	USE1	487	442.001	497.001	191	266.999	71.001	276	192	124.999	319.001	533	457	390	368	506.999	416.999	521	684	376	318.001	408.001	453	323	364	445	246	479	321	354	334.999	291	586	324	608	534.001	432	551	588	464	192	459.001	496	675	245.001	362	56.999	400	287.001
ENSG00000053524.13	MCF2L2	89	24	16	43	22	11	4	22	10	35.012	58.001	48.001	15	30	17	46.999	41	49	47.999	20	23	80	50.001	32.999	63	39.999	14	57	58	36	18.001	48	37.038	75.001	22	21.999	42	96	39.001	25	86	23	82	20	39	3	71	77
ENSG00000053702.15	NRIP2	30	214	29	36	163	18	6	69	31	22	258	37	31	65	19	40	200	46	34	11	27	127	69	132	59	17	35	88	180	176	17	296	162	236	10	23	429	308	139	7	172	5	204	21	215	16	152	110
ENSG00000053747.17	LAMA3	1799	1673	793	937.999	1572.001	271	936	935	170	1141.001	1950.001	572.001	857.001	817	518	842.999	1203	1900	1259.999	324	693.999	1418	1915	1137	1428.998	1024.001	255.999	1300	1589	1325	408.999	1869.999	1105	1429	611.001	766.001	1726	2079.999	1341.999	381	2280	479	2749.287	1272	1661.999	144	838.001	833
ENSG00000053770.12	AP5M1	502.001	436.999	379.001	699.999	463	278	575.999	322	268	1023.102	746	580.001	535.999	802.999	775	938	534	689	665.002	444	583	664	700	422	909	590.001	385.001	1106.999	875.001	1019	574.001	689	1066	802.001	543	301	564.001	922.109	387.404	423.001	885.999	487	786.999	412	476	114	423	463
ENSG00000053900.11	ANAPC4	1266.093	752	659.001	2996	456.999	193.001	1057	661.017	432	2817.901	2412.999	548	916	714	5902.999	6589.627	1682	2403	3366	878	1138	1644	1010.001	1564.002	1921.001	1445.999	269	2873.001	2152.999	2076.001	4328	946	2136	1719	2262.002	279	827	2061.002	1315.001	2963.597	1925.999	4013	1178	597.04	1464.999	248	1437	2286.001
ENSG00000053918.18	KCNQ1	270	362	108	420	257	68	152	334	142	299	1016	254	256	218	292	259	1108	320	326	171	425	916	221	571.001	706	163	208	727.001	622	380	155	1150	660	923	367.999	160	690	751	544	124	1167	285	1283	112	459.999	80	587	318.999
ENSG00000054116.12	TRAPPC3	715	853.001	916	443	468.001	241	675.001	386.999	296	817	906	721	885.999	950.001	1128.001	1010	877.999	1072	841.002	551	836.999	869.999	729	511	901	476	692.002	747.001	807.999	709	568.999	989.999	764.999	1092.002	989	686.002	860.998	927.001	774	405.016	827	1026.999	947	396	694	106	561	355.999
ENSG00000054118.15	THRAP3	4317	3359.001	3501	2178.242	2214	1373	2709.088	1956	1263	3894	5288.695	4126	3884	3941	5098	4480.639	5019.841	6483.999	4110.001	2869	4035	3480.001	4461	3594	4855.694	2974	4531	4732.999	4656	3907	3947.891	6281	4626	6201	5689.999	3356.999	4896	5669	4474	1880.852	4782.594	4101.001	4851.999	2815	4844.001	527	2585.001	2871
ENSG00000054148.18	PHPT1	670.999	521	565.877	522	513.998	217	601.919	551	219.999	917	1449	1028.002	1097.992	1092.999	1678.531	1525.739	1040	776.001	1126	679	1281.999	1143.932	1016	599	1683	682	534.001	980	1333.954	836.001	846	1617.001	1464	1625	1224	365.999	1082	1441.001	868	485.067	1294.997	1274.999	1798.999	534.737	602.001	138.999	977.538	665.993
ENSG00000054179.12	ENTPD2	123	107	32	99	73	14	65	67	12	331	293	63	147	57.999	383	587	258	388	322	45	133	294	75	199.999	305	53	16	163	230	153	197	380	199	268	170	25	173	276	246	105	364	330	403.999	38	122	19	186	405
ENSG00000054219.11	LY75	33.089	139.565	206.315	246	158.88	97.379	358.426	156.838	112.613	260.625	229.953	158.375	361.03	265.599	240.961	191.121	389.264	95.222	266.097	191.961	268.352	289.521	378.338	162.367	192.887	112.32	167.672	800.402	284.546	245.421	324.428	299.187	262.73	370.384	185.375	220.094	177.999	418.596	265.012	219.786	367	248.58	371.547	58.136	140.087	41.307	60.637	207.771
ENSG00000054267.22	ARID4B	1399.999	1505.813	1227.631	953.298	888.414	603	1144.001	779.25	620.45	1354.5	1351.972	1418.176	1271	1447.979	1598.114	1632.657	1465.999	1935.007	1246.742	1001.295	1239.832	1405.035	1549.462	1212.141	1400.943	1321.147	1635.002	1741.855	1288.931	1711.973	1427.043	1488.001	1417.129	1824.571	1805.892	1099.001	1508.572	1872.16	1332.365	843.024	1412.247	1361.914	1497	1135.563	1531.999	183.245	980.845	1220.09
ENSG00000054277.14	OPN3	444.366	454.119	150.997	661.169	348.111	91.44	270.888	572.091	177.111	879.319	2055.135	266.612	424.145	379.282	489.57	1025.339	1380.1	540.46	634.697	205.949	346.94	1568.239	308.254	1035.576	869.028	249.837	391.66	1402.107	1299.261	658.392	288.872	815.465	1847.161	1126.492	270.619	251.502	793.472	752.206	733.794	620.521	1439.996	718.983	1547.058	174.359	615.228	163.762	954.334	407.914
ENSG00000054282.16	SDCCAG8	343.999	313.999	285.999	281.999	214.151	168.998	263	225.999	194	371.001	353	371	226.999	475	414.999	437	399	440	357	274.998	336.999	391.001	466.999	294.999	465.805	324.001	370	488	381	413.001	332.001	525.998	453.001	517	346	198	363.999	603.7	281.001	247	465.999	314	369.001	331.998	329	59	323.398	305.999
ENSG00000054356.14	PTPRN	0	113	0	0	2	38	0	72	34	1	2	91	0	83	2	0	5	5	2	8	2	6	7	4	2	6	116	2	0	16	2	105	2	2	1	52	66	18	10	0	0	1	2	50	25	1	0	2
ENSG00000054392.13	HHAT	455.001	597.999	386.001	320.999	164	107	196	135	148	446	583.001	303	214.001	338	514.999	542.999	549.999	546.999	360.999	218	243.001	436	452.999	345.999	389.999	304	463.999	564.001	327	412	347	653.999	420.001	674.999	277	352	406	692.999	509	251	528.999	765	528.999	113	420.999	68.001	305	393.001
ENSG00000054523.19	KIF1B	1434.592	1977.185	2666.147	1038.77	1332.427	1618.048	2940.327	947.001	1042.051	1476.001	1746.409	3176	2881.099	3220.001	2188.294	1720.999	1801.882	2075.391	1359	2489	2724	1493.366	3237.389	1418.556	1475.114	2808.086	3523.562	2238.031	1853.72	2142.999	1891.927	2386.471	1885.657	2173.744	3090.959	2973.167	1935.889	2485.977	1559.357	798.131	2047.764	1645.489	2101.557	1734.363	2020.77	226	1047.395	1220
ENSG00000054598.9	FOXC1	17	52	32	17	60	15	26	54	35	14	48	95	61	84	51	16	64	20	44	65	54	47	73	36	51	52	45	46	51	63	16	100	34	66	71	56	49	66	49	12	95	4	71	41	42	2	25	38
ENSG00000054611.14	TBC1D22A	590.001	555.001	589	447.001	529	302	793.001	485	440.999	737.001	941.001	1130.999	1026.999	853.001	1364.001	1048.001	972.001	806.001	855	704	1083	912	916	630.001	906.999	720.001	797	777	811.001	732.999	822.001	1265.001	705	1207	1499	599.001	1004	1218	748	392	1021.999	1037	1115.001	537	668	88	665.001	535.001
ENSG00000054654.19	SYNE2	3182.002	4110	19815.999	2113.998	3270.538	12141.9	21848.714	2381	8969.53	2383.002	3028.999	14198.02	13568.002	14730.998	2741.998	2011.002	4806.001	4273.999	2351.999	13355.465	14477.449	3432.998	27193.856	3320	2560.999	30682.002	15260.999	8624.653	3865.304	4408.999	5124.001	4303	4712.998	4969.002	8065	17365	4366.999	6276	3751	1200.244	4043	2498.001	3452.001	19331	5384	998	2562.001	3267
ENSG00000054690.14	PLEKHH1	308.001	269	774	620.022	340	358	813	464.001	234.001	560.999	1370.001	726	1135	948	1204	1032	1333.686	493	619.001	590.001	713.999	1122	1026.001	1134.999	593.999	1242	598	1536	1101	882.999	1413	592.001	1570	1280.998	697	423.999	604	1211.999	724	433.001	1103	932.001	1271.001	514	672.999	150	1070.999	981
ENSG00000054793.14	ATP9A	1704	2686	3203	1820	1659	1336	3196.019	1331	842	1429.486	4077	3091	4386	3192	2134.217	2009	3735	2294.848	1572	2116	3483.498	3012	3127	2683	2150	2898	3924	5843	2757	2673	1395	3783	3584.001	6095	4354	2599	3262	4027	3267	869.462	4913	1939	2992	1312	2222	450	1443	1343
ENSG00000054796.13	SPO11	0	0	0	0	0	0	0	0	0	0	0	0	0	0	0	0	0	0	0	0	0	0	0	0	0	0	0	0	0	0	0	0	0	0	0	0	0	0	0	0	0	0	0	0	0	0	0	0
ENSG00000054803.4	CBLN4	877	770	8	101	397	3	11	179	3	282	1089	10	61	17	37	852	396.003	1048	368	8	31	592	10	639	588	7	4	221	286	519	28	1376	411	716	54	7	588	1310	847	104	723	76	1281	6	1146	30	354	251
ENSG00000054938.16	CHRDL2	3	0	0	0	0	17	0	1	2	0	3	2	1	4	0	0	4	1	0	0	0	7	0	4	3	0	12	6	9	2	1	3	5	2	0	6	6	6	4	1	1	1	6	3	6	3	2	1
ENSG00000054965.11	FAM168A	2354.999	1829	1418.999	1209	1650	730.141	1337.247	1084	682	3332	2774.999	1942	2163	2185	5205	4325	2493.001	3159	4137.482	1418.001	2065	2328	2494.001	1701	2995	1627.999	1486	2851.001	2448.832	2906.001	3091.62	4249.999	2462	3777.201	2259.999	1058	3228	3628	2476	2447.999	3308	3845.999	2883	1407.001	2303.001	334.999	1489.281	1607.001
ENSG00000054967.13	RELT	145	371.999	139	59.381	111.999	73	102.931	233	97	95	269.999	320.999	163	162	266	119.001	411	241	186	143	219.001	304.999	198.001	239	270	130.001	169	182.999	246	228	117	401	261	256	263	182.001	399.999	456.001	309.999	41	207	78	296.999	166.999	355	22	185	124
ENSG00000054983.17	GALC	439.001	643	396.001	495	334	213	385.999	344.001	254	609	774	499.001	374	689.999	567.999	631	517	512.999	513	359.999	444	586.001	586.999	539.998	635.001	405	430	920	891	811	352.001	978.001	726.999	785	408.999	353	721	1026.999	585	270	773.001	391	799	325.001	669	84	253	378
ENSG00000055044.11	NOP58	1130.001	1706	1266	591.999	558	279	839	426.001	256.001	980	1235	809.999	1072	1052.001	1097	956.999	1387.348	1818.001	842	664	896.999	1146.999	979.001	1019	1134.712	798	1244	1068	1077.001	1072	585	1308	1250	1287.001	1360.001	1088.999	1672	1180.001	1245.999	378	995	875	973.999	591.628	1543.001	146.999	643.001	829
ENSG00000055070.17	SZRD1	3121	4176.999	3619	2059	2513.001	1452	2774	2297	1564	3334.001	4971	4904.001	3898.999	4737	5054	4328.001	5168.001	4239	3735	3026.998	4412.006	4687.001	4069	2829	4653.001	2979	3931	3571.001	4479.001	3687.999	2912.001	7694	3856	6009.001	5546.999	3416	5453.867	5729	4513.999	1735.507	4438	4260	6039.999	2697.976	3885	598.001	3006	2188
ENSG00000055118.17	KCNH2	64	41	16	10	109.001	17	14	38	5	52	90	31	32	49	17	48	61	169	68	16	32	81	36	55.999	40	10	44	31	51	51	15	161	58	87	29	105	134	108	79	24	61.999	20	65	54.001	64.001	12	52	47
ENSG00000055130.17	CUL1	739	745	509	687	531.029	395	732.353	432.999	443.999	1697	1081.998	1189	868.998	1114	1596	1632	717	1261	1469	1023.001	979.998	821	1290	630	1454	795	799.001	1258.001	1074.999	1182	955	1303.001	1165.999	1106.001	1230	588.999	967.999	1295.001	509	733	1195.002	1137.001	941	777.999	633.001	131.999	641	644
ENSG00000055147.19	FAM114A2	358	377	431	386.001	266.999	169.999	404	178.999	235.001	473	526.999	585	450	686.001	562.999	587.999	373	485.999	426	398	490	376	610.999	273.001	467.998	364	416.999	611.999	433.999	516.998	311	534.999	399.017	571.999	544.999	409	521.001	564.999	333.998	267	537	359	457.999	364.999	334.998	102	293	228
ENSG00000055163.20	CYFIP2	317	615.001	370.999	222	463.007	254	245	211.001	279	644.001	420.001	908.001	327	913.999	430.999	473.999	350.001	299	704	555.052	294.999	471	786.001	280.001	508.999	279	519.908	711	409.999	917.001	374	1169	543	813	493	457.999	813.999	918	396	504.999	481.999	812.999	490	549	582.001	87	372.001	395.001
ENSG00000055208.19	TAB2	755	936	538	1140	889.999	609	1051	829.804	657	1839.015	1424	1519.001	1157	1779.999	1701.999	1636	835.999	1097.001	1338	1082	1194	1044	1778	767.001	1994.999	1256.999	875	2614.039	1915	2723.032	1290.999	1809	1992.62	2054	1104.001	548	1102.001	2482	720.999	911.775	2001	1000.001	1317.999	1038	872.001	251	1030.001	1049.001
ENSG00000055211.14	GINM1	521	715	662	685	564	425	697	491	428.001	894	863	1051	827	1471.001	968	874	830	720	742	753	949	690	1094	550	1170	777	795	1030	975	931	642	1204	991	1166	959	646	888	1228	738	470	1075	631	1045	614	624	143	686	436
ENSG00000055332.19	EIF2AK2	2492.999	2830.999	1597	1438.999	1716	691	1430.001	1195	854	2506	2437	1614	1565	2066.001	2296	2160.098	2329	3600	2219.013	1310.999	1648.001	2075	2513	1909	2845.999	1560.405	1429	5820.752	2483	2807.001	1911.999	2976	2837.018	2686	2193	1279	2729	2989.001	2182.897	1391.001	2705.091	1282	2758	1642	2960	331	1151.001	1801.001
ENSG00000055483.19	USP36	1009	1159.001	800	603.579	821.003	281.999	917	601	326	1015	1501	1085.001	1587.001	1108	1683.001	1373.001	1365.001	1550	1075	980	1374.001	1410	1186	942.001	1561.999	987.999	742.999	1569	1344	1867.002	1084	1716	1458.005	1520.002	2186.998	773.999	2187	2160.999	1092.999	432	1746.998	975	1629	944	1449.002	156	1010.999	1227
ENSG00000055609.21	KMT2C	5195.997	5022.836	4232.999	4231.011	3728.997	2451	4693.434	3518.001	2255.001	6302.009	7726.002	5744	6099.987	5916.998	7725.001	8876.996	7765.904	8238.664	5803.999	4310.997	5827.742	8164.998	8236.731	6061.985	5154.596	6883.974	3458.998	10794.13	8590.948	9917.929	8306.368	6598.996	9552.635	6698.009	6445.058	3376.001	9563.994	7867	5556.002	3788.086	9582.041	4982.997	8735.369	6214.003	7733.003	1049	6292.03	6854.003
ENSG00000055732.13	MCOLN3	227	93	5	207	41	2	18	65.999	3	140.999	146	22	15	11	35	95	81.001	248	77.001	22	3	79	18	110	335	22	4	150	179.001	212	32	38	155	121	14	8	70.999	173.001	98	44	318.999	24.999	181	26.001	103	22	146	302.001
ENSG00000055813.6	CCDC85A	70.716	54.978	28.745	26	18.211	48.605	33	16	21.464	17.761	101.406	197.496	36.88	63	68.215	43.821	72.802	52	32.415	81.187	35	81	98.359	47.832	68.023	56.849	159.312	88.089	35	50.425	50.229	55.725	79	50.579	99.23	103.343	90.264	131.774	69.8	14	57.807	18.94	38	67.189	47	4	26.479	39.685
ENSG00000055917.16	PUM2	2291	2123.001	1567.999	2194.999	1403.999	1146	2059	1122	955	3644.719	2939.999	2453	2534.001	2596	3453.882	3534.055	2230.001	3403	2742	1898.999	2316	2372	3124.999	1764	3586.999	1915	1922.999	4210.001	2887.999	3629.64	2435	2894.001	3706.002	3490.589	2787.999	1497	2486	3640	1825.999	1645.242	3697.001	2317.999	2767	1675.999	2046	411.999	1473.001	2003
ENSG00000055950.16	MRPL43	569	567.001	495.998	451.001	398	255	557.261	407.001	293.999	828.998	1322.001	877	787	1006.998	1271.001	920.001	919.003	652	945	636.001	1043.001	945	961.999	508	1164	546	598	940	922.999	749.003	695	1333	835	1544.998	1099	404	957	1271.999	621.999	446	1103.002	1072	1269.999	413	539	117	707	521.999
ENSG00000055955.17	ITIH4	28.181	17.3	31.412	11.886	10.769	4.375	17.034	10.192	2	15.664	36.063	19.927	23.699	20.71	20.728	14.114	33.701	51.105	14.232	11.258	10.835	30.135	24.841	41.848	14.108	20.621	1	36.438	38.649	68.054	36.798	3.888	42.088	16.172	29.356	22.336	13.687	82.385	39.603	4.365	37.78	3.918	12.226	24.418	28.138	0	61.842	63.784
ENSG00000055957.11	ITIH1	0	0	1	1	0	0	0	0	1	0	1	1	0	0	0	0	2	0	1	0	1	0	2	1	0	2	1	1	3	1	0	0	1	4	0	0	0	0	0	0	3	0	0	0	1	0	0	0
ENSG00000056050.7	HPF1	295	243	139	159	201	70	135	126	79	248	267	136	133	197	242	245	281	421	165	96	157	161	174	228	342	98	171	282	261	213	94	264	294	286	167	156	231	260	284	153	260	160	301	92	248	51	130	117
ENSG00000056097.16	ZFR	3171	3048.001	2495.868	1376	1459	774	1562	881	815	2555.515	2024	2123.999	2026	2488	2614.999	2800.999	2088.001	3899	2132.999	1660.999	1954	1845	2549	1667.999	2632	1666.999	2336	2892.813	2138.001	2442.017	1682	2798	2399	2518.001	2608.999	2410	2592.001	2597	2191	1416.04	2728	1928.999	2326	1597.999	2264	261	1179.999	1378
ENSG00000056277.16	ZNF280C	110	106	51	179	157	55	122	115	48	331	251	183	123	205	223	247	157	153	190	112	169	189	273	116	360	159	61	433	417	508	174	294	405	281	128	40	270	377	81	81	336	76	277	149	167	60	217	299
ENSG00000056291.19	NPFFR2	0	0	0	0	0	0	0	0	0	0	0	0	0	0	0	0	0	0	0	0	0	0	0	0	0	0	0	0	0	0	0	0	0	0	0	0	0	0	0	0	0	0	0	0	0	0	0	0
ENSG00000056487.16	PHF21B	73	88	6	117	125	4	1	81	9	40.001	349	13	27	11	26	44	338	70	51	8	8	334.002	10	297	191	9	9	126	336.999	324	22	198.999	286.999	196	50	9	606.143	374	389.001	17	437	18	726	5	240	26	389	110
ENSG00000056558.11	TRAF1	107	335	124	88	120	76	104	133	143	101	124	305	157	185	147	116	115	148	98	107	135	179	197	140	127	180	118	155	112	308	111	159	155	188	260	95	197	306	193	63	170	69	170	130	168	47	201	115
ENSG00000056586.16	RC3H2	1619	1717.999	2053.998	1359	888.019	1239.999	2407.001	751.999	791	3040.001	1937.999	2646	2357	2810.001	4191	3513	1667.001	2660.999	2653	2009.999	2236.001	1521	3310.001	1208.001	2175	2508	2087.999	2478	1900	2359.009	3233.998	1911	2289.001	2023	2557	1627	1738	2354.999	1357	1713	2170.999	3086	1811.001	1702	1577	290	970.999	1386.999
ENSG00000056736.10	IL17RB	74	117	11	70	46	1	6	45	7	47	178	17	47	17	8	17	151	101	32	16	27	300	35	178	137	56	6	215	191	229.001	11	139	268	82	28	16	383	226	105	8	266	13	301	20	208	25	357	137.001
ENSG00000056972.20	TRAF3IP2	1196.001	750	473	1663	699	440	630	598	323.999	2011.753	2413.001	985	855	973	1709.001	1843.004	1740.999	1799	1664	761.002	746.001	1585.999	1234	1029.001	2091.001	867.999	692	2534.999	2056	1408.999	1063	2211.999	2410.999	3042	972.999	402.001	1276	2257.834	889	615	2770	1380.999	2010.001	636	820	182.002	1394.05	951
ENSG00000056998.20	GYG2	219	191	63	89	141	11	64	88.999	34	152	233	68.999	87.001	108	215	219	249	357.001	239.001	43	130	219	115	187	305	53.999	32	189.999	206.999	217	131	350	175.001	263	157	33	222	258	266	89	323	166	230	50	200	37	113	115
ENSG00000057019.16	DCBLD2	2103.001	2595	1203	1619	2286	737.001	1021	1356	648.999	2722	2567.001	1851.001	1263.002	1742	2220.001	3154.001	2719.021	2818	2077.001	1326.999	1161	2201.999	2389	1865.001	2675	1520.001	1521.999	2999.999	2636	2793	1672.999	4184.998	3119.096	3198.001	1550.001	1038.999	2777	3925.001	2294.001	1363.935	2541	2443.001	2996.001	1115	2987.999	347	1235	1877.999
ENSG00000057149.16	SERPINB3	1	0	0	0	0	4	35	17	2	0	0	1	15	1	0	0	0	0	0	0	20.999	0	0	0	0	15	1	0	0	0	0	0	0	0	0	0	0	0	0	0	0	0	0	1	0	0	0	0
ENSG00000057252.13	SOAT1	744.001	969	1346	621.175	479	909	1227.624	687	785	1159	1063	2603	1367	2533.999	1997	1803	838	933.999	1246	1144	1398.999	799	2198	636	1058	1391	1701	1313	991.006	987	1333	1393	1007.001	1208.999	1521	2091.001	1025	1286.999	754	757	1185	1126	995	1496	854.999	110	397	581.192
ENSG00000057294.16	PKP2	2569.995	831	536.999	1353	947.994	238	1048.999	793	219	4917.994	1659	583.992	1595.001	517	5603.987	5033	1289.994	4856.989	4353.78	565	1230.992	1284	906.001	846	2801.999	662	421	1768.001	1470.993	971.995	3241.996	1656.996	1493.997	2058	1235.995	400.999	1052.001	1791	1089.999	2040	1943.997	4694.999	1171.997	384	862	185	733	881.994
ENSG00000057468.7	MSH4	2	3	3	4	4	3	7	0	0	1	5	10	10	11	7	5	5	4	9	4	7	7	12	3	3	1	4	8	8	12	10	2	7	4	9	5	9	12	4	1	13	4	5	3	4	3	1	5
ENSG00000057593.14	F7	7	3	0	6	10	0	2	7	1	16	33	1	3	0	6	20	32	19	19	3	5	33	1	15	48	3	2	15	42	31	8	47	26	37	8	0	55	23	25	5	13	2	32	0	24	0	27	33
ENSG00000057608.17	GDI2	5016.966	5215.966	3797.949	3511.953	2229.999	1604.161	3260	1897.001	1584	5950.954	5437.93	4467.946	3790.972	4921.966	6993.813	7015.884	4736.471	6370.975	5298.726	3867.993	4686.484	4249.001	5309.934	3344.969	7182.908	3025.922	3892.997	6021.187	6263.867	5151.122	3877.971	7013.952	5533.904	7049.959	5529.954	3430.889	5578.973	6154.964	3916.978	2915	5705.685	4533.638	5525.878	3164.995	4499.917	698	2921	2777.803
ENSG00000057657.17	PRDM1	856	1286	437.999	808.001	1142.889	1745	403.18	631	2256.001	762.722	1527	4253.188	765.999	4800	908	827	1118.014	879	761.999	1362.999	834	1063	1689	898	1825	1005	3356	1746.001	1282.998	3354.001	799.999	2378.001	1415.999	1840.001	1170	2915	1995.999	3179.03	968.999	393.099	1806	236	1896.001	1851.999	1602.999	147.001	1008.001	1294.001
ENSG00000057663.16	ATG5	382	553.999	474	584	343	303	728	285	294.999	827.999	686	656	689.001	880	902.001	697	526	666	565	637	594.999	580.001	777.781	387	779	610	519	846.999	655.999	710.005	580	637	707.16	845	714.001	385	600	707	384.001	448	758.001	571	596	440.999	407	115	420	415.001
ENSG00000057704.13	TMCC3	257	402	546	322	385	280	912.05	313	314	541	432	775	1093	841	1413.001	721	342	499	855.999	251	770.999	254	591	215	446	446	665	483	324	445	833	475	388	580	777	590	331	851	286	334	518	1426	369	409	159	76	155	195
ENSG00000057757.10	PITHD1	955	976	896	431	384	201	441.666	343	239	725	928	651	719	661	854	761	1075	1215	659	481	648	922	685	663	928.029	512	786	670	713	699	447	1221	727	1035	946	775	981	988.032	1004	275.52	864	768	1013	347	874	79	530	439
ENSG00000057935.14	MTA3	965	757	959	789.002	421	287.29	924	479.999	263	1347.001	1407	942.001	1397	958	1625.002	1647.002	1226.999	1303.999	1383.001	713	1323.001	1020.999	1119.999	886.001	1253	771	914.999	1475.999	1104	1112.999	1137	1409.001	1347	1627.999	1413	558.001	1054	1657	1081	776.336	1555.721	1461.002	1068.999	559.001	885	146.999	724	769.001
ENSG00000058056.10	USP13	507.533	368	222.007	385	392	100.001	192.352	338.999	146	516.001	752.208	311	295.362	358	423.505	485.999	736	602.474	460.001	222.304	310.158	530.926	468	486.147	877	315.785	122	713.764	831.523	614	342.954	756	704.001	842.087	595	166	533.221	782.001	462.29	244.007	795.001	289.001	856.414	307.804	644.745	83.889	456	505
ENSG00000058063.16	ATP11B	1010.544	1048.001	844	842	560	515	1086	459.311	579	2344	1049.001	1322	1300.75	1563	2416	2220.999	796.999	1587	1872	1191.001	1310.998	953	1739	660	1651	1174	875.999	1698.999	1009.001	1640	1702.994	1164	1368	1373	1570	642	1190.001	1496.001	585	1096	1483	1527	1026	1195	866	198	556.999	867.999
ENSG00000058085.15	LAMC2	935	5073	2475	1724	1276.992	633	3063	2313	487	625	4276	2177	2881	3013	478	434	3752.355	919	809.001	1799	1338	2533.999	2712.001	2537	1794.985	1964	1758.978	3553	2798	1499	448	2913	2758	5837.554	1110	2381	2719	2405.677	2060	263	5158.969	532	5548.982	1547	1605.001	406.001	1152	1028.001
ENSG00000058091.17	CDK14	475	848.712	155	339.001	623	213.001	103	232.999	260	381.999	664.001	455	211.365	815	197	377	507	476	309	204	228.001	651.999	425.999	454.999	772.001	252.999	423.143	684	684	1023	232	1049	669.54	728.001	342	380	917	872	515.001	144	768	139	611	223.001	910	97	485.001	688
ENSG00000058262.10	SEC61A1	5115.001	5703	7412	5490.655	5175.597	4037.713	7573.946	3908.878	3560.001	8073.69	13389.706	13073.001	9427.001	13938	12598.925	12363.89	9949	8375.999	8675.999	7810	11343	9447.001	12889	6662.999	10609.642	9993	8306	8724	12790.004	7779	6816	15084	11864.935	11359	13168	8675.999	15747	10747	7010	3962.876	10751.035	7881.999	14579	8326.001	7872.001	973	5851.999	4282
ENSG00000058272.19	PPP1R12A	1798.998	1820.998	1285.002	958.567	1080.002	667.999	1224.449	723	727.999	1744.999	1698	1550.999	1384.016	1743	1755.998	1773.997	1657.002	2244.999	1394.056	1122	1296.001	1414.002	1967.001	1422.001	1847.017	1382.001	1512.999	2146.016	1670.999	2127.946	1393.999	1907.999	1863.999	1951	1607	1204.002	1938.999	2480.999	1346	953	1527.36	1177.001	1606	1287	2186.993	227.001	1104	1598.998
ENSG00000058335.16	RASGRF1	41.999	59.001	4.999	133.001	44.999	13	2	97.001	8	11.001	239	15.001	18	8	6	5	164.999	27	18	7.999	9	186	21	105	149.999	20.999	11	309.001	254	157	4	155	335	228.001	14.999	3	80.001	225.001	46	1	292.001	0	143	6.999	87	25	148.691	62
ENSG00000058404.20	CAMK2B	19	8	18	2	2	0	1	10	4	101.001	30	2	35	4	173.999	36	34	75	61	10	2	26	3	7	25	4	3	31	12	10.999	234	25	25	26	23	2	12	35	25	35	16	141	26.999	2	31	0	21	15
ENSG00000058453.17	CROCC	1690.83	1019.816	1127.961	508	1049.999	186.77	739	636.001	479.999	828.998	1783.004	988.001	1561.025	878.095	1320.961	1082.077	2448.965	2496.117	1560.084	686	1251.977	1503.546	1072.962	1609.699	1672.381	660.107	955	1209	1263.999	1431	913	2063.998	1494.675	1922.165	2014.016	813.011	1945.078	2635.989	2139.987	422.005	1985.818	982	2349.125	737.901	2272.061	168	1718.023	1855.102
ENSG00000058600.16	POLR3E	663	654	591	529.001	436.999	181	469.999	392	244	717.999	1161.998	689.09	807.999	752.002	1154.999	956.001	1128	1087	855.001	539	793.999	1080.999	875	803	1003.002	610.999	498.001	878.001	1217	1149.999	698	1158.001	1008.999	1078.999	1157.999	517	1186	1520.999	776.998	360.001	1118.144	788.001	1283.002	463	823.999	95	853	795.002
ENSG00000058668.15	ATP2B4	6797	6465.001	7668	4373	6784.783	4500	10469.001	4832.001	6161.017	6416.639	10095	12629.025	10529	18326.686	9582.941	7280.06	7553	7966.999	6977.649	8888.682	12489.001	8273.999	17343.988	7402	9928.001	9420.648	6211	9220.999	8867	8507.999	6809	13305	9337.013	11783.893	15588	8336.311	9774.006	10433.065	6814	4279.516	11604	4579	12585.999	11055.887	7584	1300	5447.455	5483
ENSG00000058673.17	ZC3H11A	1913.357	2268.725	1399.486	1669.823	1465.962	735.083	1541.712	1067.033	843.281	2280.278	2492.65	2062.824	2102.385	2306.238	2452.458	2491.187	1788.369	2644.225	1804.11	1482.083	1707.825	1901.79	2255.945	1791.066	2575.418	1767.629	1764.341	3251.193	2371.899	2896.269	1929.515	2606.514	2398.131	3339.749	2331.33	1302.299	2491.877	3663.718	1589.154	1169.7	3198.877	1525.689	2594.429	1766.296	1869.096	320.287	1670.388	1724.618
ENSG00000058729.11	RIOK2	253	312	246	293	234	84	275	211	135	520.009	444	209.001	264	290.999	478.999	459	282	417.001	370	197	302	312.001	357	276.001	491	186	190	487	407	483	228.001	416	426	354	331	176	416.001	484	278	279	442.001	353.999	382.999	229	278.001	68	252.001	214.001
ENSG00000058799.15	YIPF1	230.001	247	245.999	485	242	165.001	390.001	225.001	195.001	662	556	373.277	351.999	408	577.999	904.999	349	559.999	537	265.001	474	454.999	484.001	223	568	281.999	234	431	500.001	390	343	512.001	531	559	378	159.001	385.999	451	174	289	498	431	580	208	156.001	77	360	219
ENSG00000058804.12	NDC1	423	552	181	481	417	111	252	313	147	809	857	264	342	346	480	499	684	657	415	229	358	752	460	462	916.163	375	154	1158	1173	928	244	1114	1250	1019	311	145	796	1025	485	196	940	256	744	241	582	120	351	324
ENSG00000058866.15	DGKG	38.618	11	8	8	4	4	1	15	2	6	7.992	14	7	21	3.236	13	15	18	13	6	9	12	13	10	16	12	9.925	12	7	10.001	4	10	9	17	10	4	5.065	11	3	1	2	2	6	12	6	1	2	2
ENSG00000059122.17	FLYWCH1	1525	823.999	1382.001	458	623.001	227.001	876.999	445	352	1212.001	1359	1436.001	1814.998	1126	1702.999	1661.999	1540.999	2925	1234	981	1331.001	1408	1066	1162	1447.999	1046.999	1079.999	750.001	1069.001	1039.999	1054.999	1659.001	840	1337.001	2163.001	1178	1218.999	1396	1399.001	485.046	1343.001	1418.001	1759.999	885.001	1134.999	100.999	1106.034	1041
ENSG00000059145.19	UNKL	577.749	253	258	215	316.999	156	317.269	248.999	277	385	597.291	698	488	497.997	566	514.001	688.978	604	450.999	321.995	500	518.999	557.999	535.999	609.001	398	410.998	476	514	554.001	542	662.888	456.999	788	758.308	393	485.998	981.998	623.001	204	671	489	723	280	541.999	68	515.998	525.001
ENSG00000059377.18	TBXAS1	72.001	145.001	334	32.001	41.999	141	238.001	172.001	186	59.999	90	583	225	392	88	52.999	98.999	71.001	58.001	392.001	221.999	122	454.001	85.002	129	355	574.001	63	90	178	51	215	61.001	147.999	199.002	465.999	261.999	152.998	132	33.999	130.002	31	143	235.002	96.999	12	94	47
ENSG00000059378.13	PARP12	286.999	305.001	286.001	246	329	137	402.999	327.462	259	330.001	459	829.999	685	552	606.998	421	541.999	361.999	533.999	355.001	568	390	520.999	338.001	420.998	426.999	356.999	898.992	430	498.999	520.998	580	363.001	557.999	680.998	260.001	472.001	516	373.001	158	628.002	346	618.001	281	354	62	369	300.998
ENSG00000059573.9	ALDH18A1	2467	3241	3119	1551.644	1965	526	1071	1185.999	580	2567	3579	1647	1653	2285	4785.999	5309	3346	3593	2138	1240	4378.001	2979	2768.999	2440	2811.999	2035	1518	2594	3156	2389	2249	4755	2939	3220.001	3029.001	1630	4791	3010	2686	1630	3781.001	5129.925	3970	1727.001	3328	327	1773	1513
ENSG00000059588.10	TARBP1	758.999	458	430	491.999	414.999	151.999	474	329.999	158	730	844	411	691.003	432	1106.999	890	1110.001	1013	754.001	341	531	1036	705	803	927.999	639	203	782	787.999	873	668.999	600.999	986	710	585	227	861	978	707	413	1056	550.999	970	446	912	115	851	1211.001
ENSG00000059691.12	GATB	263	243.999	287.001	165	213.999	93.001	249.007	246	115	298	417.999	291	241	404	414.999	449.001	342.999	357	290.999	232	362	371.001	320.999	297.999	403	261	202.999	446	370	341.001	238.001	470.001	378	582.001	316.001	188	343	482.999	247	172.027	385	296.001	413	173.001	267	38	264	230.001
ENSG00000059728.11	MXD1	414.199	347.084	261.731	434	143	130	313	317	133	558.518	352.563	321.34	307.612	438	503.19	631.347	285.973	562.142	511.387	252.114	396.053	347	390.232	188.72	512.265	332.92	236.698	480.939	256.001	427.893	353.523	299.672	335.22	490.378	364.845	208.312	315.595	408.223	214.952	239.079	390.668	461.85	305	263	145.965	43	207.055	352.72
ENSG00000059758.8	CDK17	263	591.001	415.001	309	290.999	320	654	164	275	394	454.999	722	574	809.001	373	452.001	409	431.001	394	472	394	484	777	330.001	395	648	467	687	427.001	639	339.999	483	533	529	505.999	474	423	609	335	222	567.001	304	462	366	414.999	60	343	389.999
ENSG00000059769.20	DNAJC25	132.298	197.66	269.191	115.71	106.175	62.685	181.939	91.025	82.106	120.116	242.15	246.682	170.676	252.728	221.145	222.654	161.43	231.959	135.945	160.151	185.611	247.133	223.508	155.542	190.502	162.746	206.208	192.465	218.859	176.038	93.289	216.863	186.377	206.43	246.029	201.241	247.793	231.513	204.148	91.467	213.133	169.199	216.957	185.655	170.797	25.638	122.822	108.763
ENSG00000059804.16	SLC2A3	195.732	1007.56	321	97	116	185.978	426.185	1983	284	170.95	269.917	617.977	348.81	717.989	436.941	237.973	377.908	328.853	278.898	544.992	692.838	254.841	619.939	413.999	305.816	517.943	457.977	378.974	300.813	475.799	255.999	429.055	427.971	512.852	714.8	439.991	478.89	553.96	234	103	265.999	110	374.967	556.64	465.817	38	268.997	399.73
ENSG00000059915.17	PSD	522	1253.999	575.001	564.001	1342	273	776	791.001	463	566	1886	1606.404	977	1476.001	1246	846.001	1514	624	972.001	710	1224	1948	1793	1230	1727	593	381	1036.001	1636	1617	510	4013	1257.678	1873	1522	514.001	1961	2384	1691.999	280	1517.999	341.001	2476	1418	1555	154	1300	933.999
ENSG00000060069.18	CTDP1	1148.001	891.999	1164.001	432	619.448	312.999	913	544	406	831	1242	1189	1510	1040.999	1625.001	1214.999	1674	1636.001	1198	873.001	1355.999	1312	1047	1069.999	1083	753.001	1070	865	1084.999	846	1045	1878.001	995.999	1230.001	2083	1148	1450	1402	1395.999	473	1188	1405	1915	607	1311.999	103	813	705.999
ENSG00000060138.13	YBX3	2845	2600.999	3437.999	1574	1705.999	1201.999	4289	1162	1877.608	2668	3290	4504.999	6870.493	4075.972	6289.001	3104.999	4042.997	3548.987	3884.001	4205.999	6845.999	3168	4969.001	1993.999	3505.999	3658	3462.998	3018	2853.999	2496.999	3539.998	3940.999	3216	3475.001	9431.999	3912	3399.001	3663	2571	1552.588	3215.999	3650	4631.998	3720.999	3068.999	276	1817.001	2363.002
ENSG00000060140.9	STYK1	96	34	367	85	12	129	221	17	102	191	70	332	166	264.999	242	235	56	186	203.999	258	140	48	348	51	85	275.999	234.999	86	62	54	156	79	61	92	188	251	65	67	50	135	76	248.999	69	218	40	20	65	31
ENSG00000060237.19	WNK1	3681.23	2791.001	3990.001	2567	2831.021	2749.001	4634.998	2332.999	2539	5864.555	5204.999	7866.001	6243.002	7872.298	7310	6486.001	4598.999	5699.999	5544.998	5665	6686.002	4033.998	9334.033	3067.999	6907	7154.001	4379.999	5811.713	4564.999	5698	6097	6507.003	5114.999	6068.002	7236.001	4086	5864	6119.207	3647	2606.007	6039.002	4097	6341	6008.761	4409.001	609	3025	4858.001
ENSG00000060303.5	RPS17P5	0	0	0	0	0	0	0	0	0	0	0	0	0	0	0	0	0	0	0	0	0	0	0	0	0	0	0	0	0	0	0	0	0	0	0	0	0	0	0	0	0	0	0	0	0	0	0	0
ENSG00000060339.14	CCAR1	1117.999	1320.999	1109.001	849.001	901	487.999	904.001	709.999	453.998	1425.999	1525.001	1131.999	917.001	1262	1289.999	1542.002	1457	1707.892	1077	850.999	1026	1309.999	1257.001	968	1503.03	1149.999	1049.001	1837	1671	1714.999	902	1525	1792.998	1755	1102.001	778.999	1392.002	2072.999	1043.011	731.001	1579.001	943	1269	931	1282.001	238	937	1081.999
ENSG00000060491.17	OGFR	1579	1393	1361	504	926	456.845	1066	902	635	966.001	1722	1735	1793	1362	1887	1321	2043	1958	1548.001	1300	1694	1417	1340.999	1504	1722	780	1725	1348	1228	1379.001	1222	2438	1142	1916	3213	1295	1686	2175	1882	546.011	1726	1375	2408.001	911	1689	130	1370	1025
ENSG00000060558.4	GNA15	40	135	168	51	32	76	80	223	121	57	84	275	149	406	188	104	125	69	103	180	158	89	223	55	89	188	160	62	64	96	130	179	90	135	256	136	103	143	87	17	87	229	100	70	70	10	74	35
ENSG00000060566.14	CREB3L3	0	0	0	0	0	0	0	0	0	0	0	2	0	0	0	0	0	0	0	0	0	0	0	0	1	0	0	0	0	0	1	1	0	2	2	1	0	0	0	0	0	0	0	2	0	0	0	0
ENSG00000060642.11	PIGV	328.999	204.999	255.001	324	163.999	137	297.001	135.999	123.999	470	461.999	496	361.001	479	599.001	591	343.999	573	418.139	289	350	407.999	526.001	256	433.001	259	363	464	351	305	304.999	508	413.001	668	399	236	358.999	504	295.999	266.397	415.001	536.999	418	169	229	45	251	189.999
ENSG00000060656.20	PTPRU	791	1149	1244.999	2132.001	921.001	764	2340	646.001	1659	1494	2205.001	3050	4433.999	5522.002	3340	3522.001	1872.999	1639	1856.001	1852	5060.999	1840.001	2689.987	1110.999	1750.999	1537	1752.999	2263.001	1259	1560.001	2836.999	2712	1822	2831.999	6175.001	1818.001	1963.001	2413.001	1114.001	919	2471.001	2974.999	2572.999	2296.001	1007	183	795.001	1017
ENSG00000060688.13	SNRNP40	842	1059.001	660	568.001	793	190	608.999	603.999	280.273	713	1294	648	741	730.001	860	733.999	1375	1221.999	661.001	509	826	1306.001	753	833	1370	386	528	1052.998	1356	942.001	385	1593	1186	1373	991	501	1294.999	1332.001	1174.001	341.999	1157	533.001	1525	402	1052	155	906	451
ENSG00000060709.15	RIMBP2	171	34.001	112.001	87.001	46.001	79.999	346	29.001	62	266	58	118	595.001	88.999	459	330.001	40.999	178.001	292	67.001	388.999	77	317.001	61	148.001	301	121.999	115	51.001	94	449.999	101	71.001	141	669.998	26.999	61	90	61	96	41	367	39	89	46.999	8	44.001	89
ENSG00000060718.22	COL11A1	69	38.001	1	84	45	0	1	143.999	0	21	372	1	17	0	21	7	267	9	4	0	2	31	0	358	147.001	1	2	35	280	13	13	19	203	285	16	0	4	79.999	57	4	166	14	486.001	0	186	9	127	412.999
ENSG00000060749.16	QSER1	1028.001	1072	325.001	1459.999	1301.001	496	817	890	517.999	2468	2023	1196	958	1091.999	1671	1891	1334	1595.999	1384	812	1133	1561	1698	1030	2878.001	960	548.999	3427.999	2826.999	3115	1319.999	1992	3491	2273	1021	440	1552.999	2825.025	1000	942	2828.001	922	2186.999	1208	1375.001	314.999	1146	1689.999
ENSG00000060762.19	MPC1	151	150.999	609.999	146	110.001	204	428	70	131	403	326	714	545.001	792	1398.999	679.001	164.999	266.999	427	550	621	218	745	106.999	334.999	434.999	660	228.999	220.999	232.001	607	311	229	248	713	276	231	281	131	251	274.001	983	228.001	355.999	118	56	128	96
ENSG00000060971.19	ACAA1	1271.999	865.999	1413	590.967	598.999	302	781	614.001	464.001	975	1294.999	1385	1056	1413.002	2056.999	1519	1384.002	1642.002	1486	893	1359	1142.432	1279.001	1077	1394.999	900.927	1167.999	732.999	1103	912.518	1144	1582	1067.999	1614	1630	1080	1074	1516.001	1197	686.009	1321.516	1843.999	1774	851.999	977.999	130	1017	798
ENSG00000060982.15	BCAT1	2440.999	3281	1764.001	845	4062.623	890	4707.999	2045.444	1184	4118.442	1684	2836.008	4685	2817.756	4733.998	3366	2034	2411	7396.564	2973	3259	1271	5497	808	2661.001	2654	1740.999	4826	2036.013	3046.135	4279.998	3763	2906.999	4085	5267	1674	3496	3741.999	2696	3882.073	1779.001	3113.001	1156.001	3060.001	2028	415	1140	750.999
ENSG00000061273.18	HDAC7	2428	2610.999	3293	1341.998	1996.999	1337	4178.999	1406	1222.999	2028.999	3730.002	5010.29	7626.002	4188.999	3202.998	2460.999	3883	3163.997	2607.999	3651.001	4206	3129.999	3884.998	2938.998	3222	3809	3675	2859.998	2724.999	3724	2314	5293	2879.999	4085.001	6945	3507	3563.002	5231.998	3243	976	3746.001	2040.999	4188	2699.973	3504	302.999	2828	2432.999
ENSG00000061337.15	LZTS1	158	162	37	146	269.11	13	57	235	7	173	510	65	124	46	93	165	445	296	180	46	250	202	171	233	557	59	45	173	451	280	56	556	298	432	227	97	229	415	295	52	762	33	1012	31	247	28	235	245
ENSG00000061455.11	PRDM6	150	261	115	105	256	37	68	39	63	188	525	272	221	235	213	176	401	202	104	260	186	410	301	362	328	263	63	355	572	650	178	785	474	333	194	73	419	523	311	100	531	45	743	236	549	68	385	396
ENSG00000061492.12	WNT8A	0	1	0	0	0	0	0	0	0	0	0	0	0	0	0	0	0	0	0	0	0	0	0	0	0	0	0	0	0	0	0	0	0	0	0	0	0	1	0	0	1	0	0	0	1	0	0	0
ENSG00000061656.11	SPAG4	206.999	76.998	131	75.001	28	33	44	52.001	26	268.001	110	68	60	70	166	354	100.001	419	184.999	102.001	173	57	103	79.999	215	71.001	42.999	62	80	35.002	115	127	84	92	124.999	68	61	135.001	74	90	156	220	146	105.001	48.001	9	75	89
ENSG00000061676.15	NCKAP1	1973	2374.999	2501.001	2720.001	1798.669	2369.781	3900.999	1149	1460.002	7144.795	2428	4079	3627	5110.002	6480	7320	1917	3455	4039.001	3471	3671.999	2293	5020.073	1313	3628	4003	3014	4484	3231	3572	4148.832	3013.001	3466.994	3330.002	3218.001	1840.001	2675.999	3217	1446.001	3230.078	3402	4819.001	2544	2453	1838	530	1434	1928.001
ENSG00000061794.13	MRPS35	570	562.001	525	681	442.001	254	849	459	311	1505	1017.999	624.999	818	844	1223	1391.001	667	994	924.195	580	866.001	703	890.001	481	1158.999	501	440.001	963	939.999	699	684.001	900	921.999	1082.001	707	371.001	665	967	520	706	857	1087	882.921	476	560	157	463	397
ENSG00000061918.14	GUCY1B1	73	119.001	367	82	84	234	776.999	72	135.999	101	190	503	512	819	155	114	105.999	100	103.999	365	517.999	102	540.999	74	208.999	518.001	366	174	172.001	213	108	167.001	196	212	286	243	114	231.999	81	41	164.001	87	139	279.999	119	16	102	127
ENSG00000061936.10	SFSWAP	1314	754	714	523	485	213	564	430	298.018	673	1230	808	1023.001	676	1071	893.999	1367.999	1615.999	765.024	581	847	1194.001	799.999	1094.999	1133	634	685	1123.001	1176.998	1489.001	788.999	953.999	1162.001	1140	1338.997	556.999	1187	1772.001	1154.001	365.999	1284.001	721.999	1311.001	660	1194	109.999	1289.002	1022
ENSG00000061938.21	TNK2	834	653.001	758.999	257.002	676.998	104.999	332	443.999	315	377.001	934.001	893.002	618	742.002	687.999	565.999	973.002	786.999	619.001	622.999	602.999	901.001	752.999	764	917.999	722.001	529.999	712	739.001	1188.001	596.999	1178.001	592	918.001	1119.998	768.999	1412.999	1432.001	1101	223.001	1111.668	484.001	1095.001	561.001	1141.001	73.999	822.997	671.001
ENSG00000061987.16	MON2	1790	1211.001	1151	908.999	753.412	556	874	593.045	512.002	1768.001	1325.999	1169.001	1184.999	1299.999	1728.121	2140.111	1554	2476.997	1456.204	958.999	1103.998	1529	1775.101	1492.999	1366.999	1571	929	1879.001	1510.999	2160	1656.999	1277.001	1711.547	1499.998	1403.001	882.999	1630	2168.999	1221	940.186	1699.001	1454	1583.998	1092.999	1785.999	207.999	1238	1889
ENSG00000062038.15	CDH3	11	271	94	44	663	52	292	467	42	6	111.999	196	136.001	527	166	21	127	14	39	68	329	132	367	71	43	99.001	99	147	148	220.001	41	671	148	236	73	64	228	400.001	88	5	141	14	202	215.836	237	14	53	28
ENSG00000062096.15	ARSF	17	0	0	6	0	0	0	2	2	34	0	2	5	3	127	54	0	25	40	1	2	0	5	0	6	0	0	2	1	0	35	1	1	1	9	3	0	1	0	24	1	17	0	1	0	0	0	2
ENSG00000062194.16	GPBP1	1340	1609.999	1051.001	1121	923.002	588.999	1216	739.001	611.096	1828	1448	1280	1330	1545	1761	1838	1278.001	1830	1454.999	982.001	1195	1297.001	1690.001	1093	1794	1151.999	1314	2262	1388.999	1984.001	1318	1590	1743.001	1861	1771	851.999	1607.001	2077.999	1127	914	1747.526	1296	1347.002	1021.761	1360	252.999	952	1192.001
ENSG00000062282.15	DGAT2	14.999	46.999	7	22	28	10	24	63	17	40.001	55.999	22	18	20	19	23	56	10	31	17	24	52	31	37	65	9	8	33.999	36	31.001	12	97.001	49.999	106	37.001	7	62	50.001	43	12	43	17	44	16	32.001	6	29.008	31
ENSG00000062370.17	ZNF112	120.043	114.71	83.866	145	88	34	101	80	49	174.999	182.734	128	114.701	160	131.352	167	136.84	183.958	151	79	114	144	181.813	133.805	195	94.235	108.407	237.955	172.194	197.852	133	198.353	173	242	136.878	71.382	169	231	96.677	81	221	77	129.001	107	114.991	41	133	116
ENSG00000062485.19	CS	7691.975	2664.423	3019.277	3849.719	1814.999	1047.013	2948.004	1555.998	918.065	10287.546	5112.961	3365.624	3666.452	4464.874	8661.506	11087.552	4153.378	13081.162	8002.191	2773.589	4483.782	3604.494	4038.306	2810.321	7547.385	3043.852	2412.244	4066.863	4460.198	3488.352	4819.839	5039.441	4587.96	4820.234	4236.375	2121.917	4002.948	4490.968	3108.259	3278.925	4397.092	7609.666	5061.095	2262.563	3439.38	455.759	2305.074	2424.829
ENSG00000062524.16	LTK	42	8	8	22	7	4	3	24	3	16	73	22	14	6	4	6	36.001	50	18	7	5	10	11	41	88	12	5	12	32	21	9	29	34	29	10	8	15	39	26	13	87	5	76.999	4	21	0	36	55
ENSG00000062582.14	MRPS24	481	614.759	438.28	477.999	457.383	146	531	479	284.488	898.834	1278.625	749.794	827.182	874.88	1673.348	1621.063	1154.637	653.868	1155.142	656.954	1041.644	1208.714	867.398	542.722	1194.569	448.016	386.495	763.203	1047.353	653.332	711.001	1460.505	764	1468.01	1001.137	331.398	864	1198	723.44	561.001	1020.115	1580.625	1431.841	411	525.223	128	661.001	455.034
ENSG00000062598.18	ELMO2	489.999	501.998	592.999	532.435	733.593	414.999	920.998	596.001	518.001	750	1004.999	1231.999	1198.001	1538.001	1294.999	1026.001	727.999	652	917	810.999	1245.001	845.999	1527.001	507	1110.001	903	666.999	1047.001	974	1103.002	790.001	1298.001	916	1071.001	1323	482	1048	1202.999	556.856	446.001	1158.001	750.001	1402	866.999	609.001	116.999	769.001	518.999
ENSG00000062650.20	WAPL	1435	1635	1423.001	1219	985	743	1555.999	776	636	2206	1839	1457	1643	1650	2382	2327	1602.005	2364	1826	1256	1677	1582.001	1890	1170	1924	1467	1384.001	2347.657	1876.001	2022	1559.999	1860	1984	2192	2018	1178.999	1903	2052.999	1439	1069	1915	1953.999	1746	1185	1647	269	940	1182.001
ENSG00000062716.13	VMP1	1942.001	3122.001	1476	1301.007	709.001	1225	1697	579	876	3250.999	1342	2116.998	2925.999	2037	3542.002	3807	1636.001	5611	2599.586	1326.999	1936	2175.999	2024.001	1708.001	1975.99	2293	2283.001	1944.001	2351.001	3697.002	4074	1827.001	2482.999	1557	2568.001	1942.002	2087	4125.001	1302	1566.706	1419.002	4071.001	1403.001	1408.999	2132	300.999	2407	3138.001
ENSG00000062725.10	APPBP2	1268	1330	1810.001	901	645	765.518	1419.026	483	586	1598	1445	1639	1372	2169	1560.999	1590.001	1161	1763	1279	1219	1440	1131.999	2030.999	980	1622.999	1485	1594	1664	1354	1587	1106	1479	1512.208	1636	1679	1377	1545	1647.999	988	779.627	1618	1089.001	1409.999	1093	1183	205	610	1001
ENSG00000062822.15	POLD1	918.732	750	340.001	350.949	842.001	136	312.001	688.001	192.87	771	1851.999	455.994	658	397.999	685	598.002	2390.001	1423.935	657	368.001	677.494	1667.266	440.088	1248.001	1825.565	413	342.001	1025.478	1665.999	985	416	2517.237	1642.001	1875.001	707.021	317.83	1739.998	1797	1663.267	227.065	1290.814	463.002	1942.594	294.001	1920.001	119	1234	828.178
ENSG00000063015.20	SEZ6	0	0	0	0	0	0	0	0	0	0	0	0	0	0	0	0	0	0	0	2	0	0	0	0	0	0	0	0	0	0	0	2	1	0	0	0	0	0	0	0	0	0	1	0	0	1	0	0
ENSG00000063046.18	EIF4B	24264.871	22784.728	14564.23	12775.066	8630.324	3948.89	8557.928	8876.881	5494.991	15535.725	23501.242	13678.607	9840.879	12836.572	15941.081	18555.768	21834.824	30781.502	15792.856	10632.131	11913.898	17159.061	15774.834	16675.705	22426.501	7928.698	14435.918	20434.378	15773.442	19097.736	10209.108	26706.73	17750.655	29427.562	19487.047	11707.284	16430.935	26631.722	19679.314	8616.867	20244.028	14824.09	21327.777	9801.313	17418.913	2652.803	11758.85	11162.615
ENSG00000063127.16	SLC6A16	13	7	5	8	4	5	14	2	8	9	12	12	14	15	20	27	15	13	18.001	15	18	14	26	14	20	23.998	3	29.999	15	23	23	9	13	19	27	6	8	20.122	4	7	25.252	16	16	8	10	1	11	32
ENSG00000063169.11	BICRA	362.001	286	244.001	329.999	464.001	183	372	335	230	550	1229	917.999	995	902.999	1289	901	1162.001	512.001	837	608.001	1008	1018.001	927.182	779	953	711	452	795	894	951	882	1369	832.999	1176	1427.001	356.999	1094.08	1320	956	284	1215	824	1530.999	629.999	919	79.999	662	895
ENSG00000063176.16	SPHK2	471.999	325	450.001	236.999	294.001	136.002	327.001	238	153.999	580	826	713.001	652	641	1094.999	1025.004	841	766	768.011	419	829.999	871.001	633	601	780.27	433.001	443	482.248	529.998	580	611	1069.001	535	832.999	892.001	363.001	906.001	920	618	322.999	781	1005	951	283	630	54	458.001	383
ENSG00000063177.13	RPL18	7376.999	7097	5747.998	7607.984	5691.122	2286	6020	6735	3703.993	10391.001	15888	10975	8926.999	9366.999	15229.867	13178.941	11815	9682.998	11451.998	9375.001	11637.001	12100.001	11833	6643	16166	6716.001	4749.001	12159.987	11713.841	9953.863	7103.614	17316.999	12795	19462.268	13032.998	4883	10717.001	15527.999	8606	5498.952	15663.36	10963	16160.55	7066.988	6279	1557.001	11792	6588.997
ENSG00000063180.9	CA11	192	641	172	256	306	134	31	190	92	98	508	218	59	289	47	82	622	136	39	105	52	668.001	108	488	338	99	639	790	502	884.843	34	809.999	385	872.001	71	250	661	1165.001	833	34	670	89	447.001	56.001	560	48	530	381
ENSG00000063241.8	ISOC2	298.999	241	305	464.001	732	181	501	579.001	307	768	1264	731	610	916.001	1545.999	1303	1133.999	393	1038	427	879	1258.951	747.001	577	1214	544	316.999	639.001	1127	645.999	718	1441	967.002	1173	1198.001	289	1165.999	1120	814	553	1166.001	1298.999	1985.001	511.001	581	115	994	549
ENSG00000063244.13	U2AF2	3107.999	3200.001	2620	1632.002	2223.89	711.999	2011	1888	1059.001	3126	5699	3192	4021.493	2882.999	5276	4247.001	5630.999	4606	3833	2281	3960.001	4975	3233.999	3354	5321.002	2155.001	2301.999	3689.999	5020.999	3626.999	2673	6766	4659	5606.999	5581.918	2039	5693.001	5568	4347	1643.834	5224	3892.001	6597.792	2075.001	4367.001	468	3182.001	2679
ENSG00000063245.15	EPN1	1717	1433	1770.001	1697.999	2336	1035.001	2457.476	1919	1296.023	2981.001	4800	3910	4269	3580	5127.999	4515.766	5384	2747	3762.999	2809.999	4705	4521	3590	3003.001	4452.559	2890	2518	3034	3650.933	3036.999	3194	6760.001	3540.999	5665.999	6152	2130	4718	4991	3899.001	1525.001	4253	5118.999	6323.001	2267.58	3679.001	359	3125	2493
ENSG00000063322.15	MED29	887	844	880	724	829	319	949	642	544	1229	1645.04	1350	1310.999	1300	1901	1587.116	1474.001	1098.001	1314	1005.001	1445.001	1301	1319.999	845	1528.001	947	1034.999	1378	1293.001	1265	1158	1970	1200.999	1921	1674	963	1596.001	1897	1141	615	1765	1580	1853	904.001	951.999	159	912	761
ENSG00000063438.20	AHRR	141	37.402	16.098	46	22.446	1	32	89.001	37	80	180.309	46	3.203	37.107	16.245	1.764	17.038	86	37.97	8.542	61	37.975	49	69.459	109.751	2	2.341	29.449	122.403	57.712	53	92	19.35	11.058	82	2	19.81	100.156	77.823	30.401	71.684	1.034	302	6.861	93	1.132	10.559	14.623
ENSG00000063515.3	GSC2	0	0	0	1	0	0	0	1	0	0	3	0	0	0	0	0	3	0	0	0	0	3	0	4	0	0	0	0	0	0	0	0	8	8	1	0	0	0	0	0	0	0	1	0	2	0	2	0
ENSG00000063587.15	ZNF275	1004	901	427	561	712	208	432	448	245	1080	1235.001	630	625	606	1499	1691	1253	1434	1364	547	839	1057	899	750	1119	503	435	1114	941	1354	1127.028	1539.001	1148.999	1199	1091	416	1541	1413.999	941	727.308	1398	1328	1551.001	493	1040	95	717	879
ENSG00000063601.17	MTMR1	477	509	365	445	307	174	327.001	262	151.001	784	799.673	517.999	478.001	552	888	945.001	633	749	707	448.001	605	613	617.001	419.999	749	433	533	726.999	609	717.021	553	905.001	741.097	877.001	627.999	371	770	824.999	530.001	305	745.285	699	717	324	514	86.001	372.001	371
ENSG00000063660.9	GPC1	1187	2087	939	1163	2456	349.091	1371	1564	1127	1552	4044.999	1936	2367.999	2256	3041.001	1698.999	4005.999	1841	2686	1569.999	2684.001	4077	2125.106	2256	4006.999	1140	647.999	1781.999	3724.458	2279	1515	6076.999	2797	3757.001	4419	573	5579.001	3913.999	3521	721.174	4106	1173	7176.999	2147	2940.001	244	2380.999	1705
ENSG00000063761.16	ADCK1	108.001	64	49	111.001	101	25	57	86.999	40	224	298	140.001	97	142.001	227.999	314.001	238	185.999	200.001	63	111.001	291	153	129	243.999	90	51	179	234	159	158	144	197.001	204.999	102	67	159.001	215.999	155.999	98	180	190.999	287.999	76.001	112.001	11	152	156
ENSG00000063854.13	HAGH	656.999	463.002	835.999	289	251.999	242	546	282.002	197.001	569	695	741	889	860.001	1523.999	1043.001	752	1083.002	880.999	691.999	937.001	625.001	508.999	464	736	430	888.999	394.001	462	385.999	723	668	467.999	784.002	981.999	917	533	669.001	575.999	424	603.001	1386	822	278.999	525.999	43.999	507.001	282.999
ENSG00000063978.16	RNF4	1329.001	1387.999	1129.001	978	1194.001	612	1296.001	834	602	1746.001	2090.001	1694.999	1798.387	1573.003	2436.041	1899.001	1860.998	2179.999	1534	1484.001	1650	1797.999	1677.999	1362.728	2039	1116.999	1124	1789.998	2013	1880.714	1295.999	2569.998	1714	2145	2183	1202	1915.001	2272.001	1416.049	835	2036.001	1788.999	2484.069	1044.998	1363	194.001	1267.001	1007.999
ENSG00000064012.22	CASP8	412.001	505.999	616	389	277.967	225	524.999	308.999	220.999	512	636	574	482	766.001	551.999	462.001	506.001	535.001	456	426.999	490.001	404.001	657.999	424.001	520	462	711	795	660.001	471	374	701.001	650.842	692.001	546.999	429.999	581.001	740.999	383.001	263.999	664	383.999	517.001	368.997	316	81.001	315.999	252
ENSG00000064042.18	LIMCH1	1244.999	952	516.999	839.828	642	495.999	537.001	683	448.001	987.001	1051	1261	571.999	679.999	777.001	1016.999	914	1127.999	1084.999	477	846	794	543	869	1249	322	1238	1208.001	1134	1047	605	1399.001	1023.09	2121.998	643.999	1020.999	841.002	1903.988	792.998	468.001	1193.113	574.002	1002.999	311	772.002	141.999	648.999	862
ENSG00000064102.15	INTS13	415	452.001	324	296	255	116	363.999	260	157	481	470	280.248	304	302	505	416	404.001	571	387.001	230	364	379	449	309.001	567	299	263.999	573.001	464	456	272	570	672	552.999	426.001	201	451	477	336.001	248	462.999	277	392	338	416	68.999	289.001	227
ENSG00000064115.11	TM7SF3	1099.998	1167.001	608	1054.999	619.001	267	405.001	440.999	246.999	3054	1290	818	511.999	1078.001	2819.685	2778	1320.002	2364	1955.002	615.998	700.999	1528.299	942.999	808.001	1987.002	525	755	1543	1396.001	1304.003	1499.002	2076	1702.001	1886.001	404	494.999	1363.999	1682.001	1090	981.999	1106	4091.002	1131	435.001	1017.999	209.001	584	617
ENSG00000064195.7	DLX3	4	10	2	6	12	0	6	12	5	1	32	8	8	21	5	2	12	8	1	5	26	4	3	9	10	2	0	13	14	14	4	25	19	40	34	1	12	15	28	1	23	1	19	20	12	2	5	2
ENSG00000064199.7	SPA17	205.999	224	184	294.999	103	70	241	135	80	471.001	442.001	198.001	273	338.001	265	408.001	312.999	224.001	486.999	135.001	222	319	268.001	196	430	116.001	226.999	349	391.001	161.999	148	395	449	611	211.999	102	140.001	353.999	219	206	429	272.999	393	147.001	135.001	42.001	244	181.999
ENSG00000064201.16	TSPAN32	20	18	78.001	17.999	16	19.001	17	6	30	14	25.999	163.001	21.001	96	38	17	25.001	12	16	53.001	30	48.999	103.002	42	10	48	37	22	15.001	48	19	38	20	27.999	43.999	75.001	62	58	33.001	2	36.999	12	25	67.999	31.999	6	67.001	18
ENSG00000064205.11	CCN5	5	47	1	9	7	0	4	7	0	2	70	11	19	3	10	1	86	1	4	0	7	148	7	23	8	12	1	37.001	20	67.999	2	78	23	8	6	0	271	21	87.001	1	34	1	104	1	40	16	36.001	12
ENSG00000064218.5	DMRT3	0	0	0	0	0	0	0	0	0	0	0	0	0	0	0	0	0	0	0	0	0	0	0	0	0	0	0	0	0	0	0	0	0	0	0	0	0	0	0	0	0	0	0	0	0	0	0	0
ENSG00000064225.12	ST3GAL6	352	134.999	224	136	77.001	107.999	305.155	56.999	97	884	85	183	223	198.998	1222.905	1016.687	100	531.69	847.723	186.001	177.139	80.999	284.445	49	307	206.596	251	172.681	107	154.999	1182.606	114.49	87	130.106	313.001	115	115.255	168.64	132	542.545	84	1741.897	70.001	126.753	57.727	30	71.001	124.999
ENSG00000064270.13	ATP2C2	200	230	6433.001	107	55	838	949.992	89	329	340	334	3608.001	368.001	6648.001	1009.999	448	306	316.001	463.001	2992.999	612.999	223	4745	257.002	193	3058.999	2692	261	219	97.999	669	247	234	410.001	640	3179.627	217	256	228.999	315.065	137.999	371.001	234	2320.001	177	24	125	148
ENSG00000064300.9	NGFR	24	83	179	11	27	2	42	28	9	39	166	34	293	41	317	58	361	25	17	43	239	490	270	203	57	163	9	38	364	73	36	64	227	98	353	9	273	107	284	8	618	103	728	12	147	21	330	190
ENSG00000064309.16	CDON	221.999	143	106.001	65	186	55	62	69	49.001	205.999	176.999	128.999	109	245.001	88	95	249	266.001	119.001	83.001	74.001	206.001	146	118.999	223	101	70	256.001	182.001	194	49	184	199.001	233.999	78.999	73	209.999	217	174	60	269	75.001	165	145	104.001	25	93	147.002
ENSG00000064313.12	TAF2	702	702	569	546	412	257	587	372	268.001	917	951	743	676	751	1007.001	927.999	774	966.001	762	576	665	785	843	612	988.001	667	501	977	996	984.999	673	867	1016.001	1011	804.001	441	832	1101	615	459	1005	657	987.001	571.001	792	137	505	640.001
ENSG00000064393.16	HIPK2	1651	2806.026	3141	1990.07	2203.413	2176	2301.001	1781	1526	2055	4360	5347.999	3412	4981	2084.066	2206.001	4583	1985	2360	3864	3653	4059	5477	2544.633	2725	3914	5693.999	5165	3574.001	3668	1771	6051	3627.999	4498	3245	4667	5271	4908	3384	933.14	7107	1925	5070.022	3611.742	3013	461	1833.999	1943
ENSG00000064419.14	TNPO3	1085.999	923.001	1388	830.001	885	665.999	1235.062	600.001	634	1447	1651.999	1734	1424.001	1937.999	2133	1690.999	1320	1410	1317	1310	1461	1250	2077.001	931.999	1704.999	1407.999	1314.001	1735	1536.001	1450.001	1320.001	2005.001	1598	1951	1495	1045	1539.001	1865.999	1004.001	791.042	1614.504	1404	1660	1046	1238	182	931	729.001
ENSG00000064489.23	BORCS8-MEF2B	158.321	100.92	171.868	34.432	29.587	28.81	53.834	50.382	22.626	85.837	147.534	73.234	135.7	51.656	190.296	88.19	129.722	222.439	124.025	66.684	99.056	117.029	62.746	121.785	144.967	43.203	129.147	85.55	103.894	88.74	75.498	120.552	97.762	123.963	184.595	143.898	189.848	132.168	125.71	43.997	187.274	58.758	219.343	56.835	200.13	12.195	128.887	130.77
ENSG00000064490.14	RFXANK	737	764.999	770.134	558.701	873.992	203.147	872.999	737.001	349.002	950	1534.011	747	867.999	814	1446	1074.001	1410.75	1193	1061.998	647.999	1046.002	1248.001	739	831.001	1333	582.001	639.999	817.002	1262	691.002	730	1767.999	1086	1594	1322.998	510.998	1184	1357.713	1186.884	535.042	1346	1396	2126	513.001	963.001	150.999	1174.093	522
ENSG00000064545.15	TMEM161A	281	222	256.001	310.999	424.568	107	343.176	332	184.999	446	899.999	397	516	448.001	1014	742	925	433.999	614.999	353	676.999	850.999	521.999	472	856	380	233	509	703.999	496.999	472.999	1072.001	696.999	849.002	922.001	194	830	975.001	656.999	290.998	820	661	1034.999	313.999	577.001	60	679.001	535
ENSG00000064547.14	LPAR2	250	232	189.001	243	166	29	331	146.999	69	439.001	433.001	184	537.001	183	1015	955	464.999	396	551.999	138	432.999	457.999	239	287	355.001	232	85	341.002	360.001	313	654	550	416.001	431	396.001	75	367	420	328	246	449.001	981.001	471.999	116	224	45	314.001	197.999
ENSG00000064601.21	CTSA	628	738.999	2654.002	1077	708.999	2404	3432	1216.001	1103	1531.999	2074.999	8097	4709	10819.096	3268.239	2092.999	1506	828.001	1788.232	3503	5214.213	1730.999	7122	1081.001	2299.003	5960.557	2630.998	2102	2194.001	2161.998	2035.999	3385.479	2167.999	2717.002	3415	2378.002	1787.999	2918.135	1152.001	757	2289.001	1954.998	2334.998	3550.469	909.002	185.999	1283	1245.999
ENSG00000064607.17	SUGP2	1967	1127.001	1167	1103	1040.799	440.999	995	804.999	433	1492.999	2130	1327.999	1999	1381	2334.002	1994.999	2131.765	2448	1502.001	947	1646.999	2115	1612.001	1987	2285.999	1676	845.001	1949	2141	2880	1985.001	1747	2360	2075.001	2147.998	849.001	2063.001	3394.998	1601.999	848	2618.001	1379	2513	1160	2115	223.999	2902	1844.999
ENSG00000064651.14	SLC12A2	1690	876.999	478.999	1473.006	646	274.001	612.999	500	234.001	2177	1139	592.001	856	672	1253	2365	1564	2344.999	1972	505	865	1275.001	1094.001	1098.999	2235	692	437	1224.001	1695.999	1188.999	1405	1061.001	1491	1387	1488.999	352	1168	1131.999	858	905	2280.999	1234.999	3857.001	509	1063	177.999	674.561	1370.801
ENSG00000064652.11	SNX24	146	140	180.001	123.001	114	93	179	104	67	235.002	243	199.001	150	215	277	236	186.001	213	241.999	157	181	162	210.001	145	195.001	155	194.001	180.001	213	194	232.001	230.001	192	237	212.999	182.926	217	246	121	165.001	204	285.001	187	119.999	165.999	18	148	108
ENSG00000064655.19	EYA2	1079	2420	875.001	2203.099	1655	234	1116	1415.999	218	1837	6723	763	2854.999	662	3404	3116.001	6362	1902	2417	664.999	3242.999	5087.999	982.001	3503	2138	1057	926	6132	4643.999	2826.988	2053.001	6261	5336	6438.999	2713.999	592	4468	5188	4443.145	1153.998	6085	2764	5604.001	380	3378.001	504	2068.999	1373
ENSG00000064666.15	CNN2	1164	4483.998	1714	1279.001	3838.466	1204.014	2127.001	2083.001	1445.001	1679	4983.001	5547	3096.999	5023.001	3757.002	2244.999	3700.001	1840.999	2686.001	3058	4398	4350	4423.001	2991	3185	2004.001	3055	3696	4927	5232.001	2496	12443.801	4628	5402.998	4353.698	2587.001	6850	8323.981	3128.999	782	3729	2110	6334	3295.846	4993	442.001	2570	2233.74
ENSG00000064687.13	ABCA7	425	278.001	1062.001	333.988	170	292.001	655.999	281.002	274	621	520.001	1156	1421	1108	1182.999	814	624	698.999	561	655	882	661	965	372.001	445.999	1091	356.001	396.999	434.001	549	979.001	589	685.001	489	1262	669.001	512.001	767	601.001	309	493.999	763.999	529.001	644.001	455	55	426	377.999
ENSG00000064692.20	SNCAIP	752	536	262.001	726	435	257	493	472.999	214.999	1005	1290	918.001	829.002	674	1170.999	967.001	716	860	1112.999	1077.998	1062.998	673.001	979	734.001	1478.999	687	443.306	1016	1297.001	1328	1123.001	1048.001	935.999	993.001	1598	195	1261.002	1566.998	655	471.002	1732.001	535.999	1734.001	837.999	746.999	53.999	1001.001	831.001
ENSG00000064703.13	DDX20	324	407.001	227.999	284	302.144	138	324	203	140.999	522.999	490	242.001	378	326.998	496.999	408.001	406.999	492.999	380.001	228	356	483	370.001	292	535	239	179.999	505	475	603	257.999	545	525	513.999	409.999	187.001	470	554	356	182.999	537.999	242	586.001	303	370	74	365	270.999
ENSG00000064726.10	BTBD1	850	1037.001	966	814	573	390	1001.707	460.001	386.45	1460.001	1339	1192	1174	1380	1739	1629	1112.999	1278	1418	964	1133.999	1042	1487	796	1445.001	957.001	896	1278.999	1212	1237.999	1037	1504	1430.999	1418	1407.001	816.999	1291	1328	905	705	1353.95	1213	1409	742.001	941.999	151.001	623.001	718
ENSG00000064763.11	FAR2	86	56	34	89	47	26	45	60	58	84	154.999	122.999	42	82.372	130	55.999	99	61	66.999	88.999	76	83.999	155	70.001	240	87	48	165	198	133.001	77	170	191	204.001	101	39	99.001	214	80	36	200	21.001	180.001	78	111	16	88	169
ENSG00000064787.13	BCAS1	84	166	142	124	16	57	48	47	82	34	378	173	390.001	231	407	136	322	60	133.003	299.001	60	275	571.999	234	53	170.001	152	143	291.999	119	259	217.999	304	222	96	51	188	145	169	66	270	220	451.001	179	235	32	367	73
ENSG00000064835.12	POU1F1	0	0	0	0	0	0	0	0	0	0	0	0	0	0	0	0	0	0	0	0	0	0	0	0	0	0	0	0	0	0	0	0	0	0	0	0	1	0	0	0	0	0	0	0	0	0	0	0
ENSG00000064886.14	CHI3L2	0	0	192.001	1	3	99	36.001	2	133	2	1	292	15	305.999	16.001	1	3	0	1	126	32	2	370	1	1	582.999	84.999	1	2	6	2	1	1	0	29	220.001	4	5	2	0	1	0	0	267	4	1	5	2
ENSG00000064932.16	SBNO2	1102.001	2721.999	2195	824	1198.999	892	3581.999	1117	1021	1598.999	2347	4068	7010.998	3740.001	4656.999	2170	2216.999	1662	2264	3346.001	5564	2087.001	3384	1636	2017	3137	2234.999	1517	1804.999	2568.75	2663.001	2956	1786	2378.001	7296.001	2378.001	3420.995	2653.999	1753.999	732	2442	2595	3470	2701.999	1916	150.001	2017	1501.001
ENSG00000064933.18	PMS1	338.999	413.001	243.001	304.001	275.999	89.001	234	198	110	437	357.999	197.999	239.001	300	415.001	364	318	471.999	285	185.001	229.001	418	282	305	510	239	198	606.999	465.001	601.053	229.001	421	573.001	407.999	329	160.999	384	542	315	213.999	458.998	193	352	279.999	396	72	303	300.999
ENSG00000064961.19	HMG20B	2786.998	2352.999	2058	1535	1211.8	526.001	1216.999	1224	646	2110.001	4387.999	2366	2336	2494.999	2867	3748.166	4101.977	4346	2498	1544	2436.001	3388	1974.503	2896.998	3815.999	1362	1969	1915.001	2996.013	1997	1373	4142.001	2950	3661	3236.002	1802.999	2729	3452	3109.999	998.001	3261.001	2434.001	4570	1190	2815.998	213	2604.998	2093.999
ENSG00000064989.13	CALCRL	369	544	511.999	255	499	324.001	1158	132.999	501	1450	372	1088	908.1	1708.001	2138	1323	263	486	1422.997	1579	784	247.999	2320.999	216	876.999	1651	397	917.999	591.999	1572.001	1409.999	608.999	802	576	1127.001	314.999	553.001	725.998	208.001	1097.314	842.999	226.001	408	1053.998	240	101	274	381
ENSG00000064995.18	TAF11	529	552.999	400	353	350	136	338.852	288	154	503.999	579	312	396	343	708	505.999	574.999	716	511	272	436	467.001	351	425	584	264	325	356	480	456	312	528	431	620	548	320	456	667	502	330	468	547	709	319	496	84	416	318
ENSG00000064999.15	ANKS1A	1815	958	1438	1008	725.999	460.999	1292	665	524	2154.946	2005.001	1364.999	2236.001	1417	5768.001	3133	2059	2205	2517	1106	3139.001	1785	1780	1365	1568	1437	1188	1681.999	1401.001	1203.001	2972	1923	1530	1940.008	3163	1074	1775	1761	1329	1428.224	1690.25	3421	2016	940	1392	192	1187.999	1064.001
ENSG00000065000.19	AP3D1	3844	2774	5101	2244.047	3878.382	1592	4331.783	2584.981	1772.995	4995	5953.026	5974.007	5407.001	6246.001	8879	7354.999	5615.627	5603	5438.777	4241	6619.999	5254.891	6335	3811.999	5704.001	4687.008	3805	4585.999	4799	3885.904	4959.999	7121.999	4705.999	6008.001	7151	4060.999	6323	5833.999	4160	3256.972	5380	6418.99	7463.326	4066	4420.999	451	3784.999	2946.001
ENSG00000065029.15	ZNF76	724	449	504	506	378	192.001	519	389.999	207.001	792.001	1081.001	766.001	750.961	699.001	1208.982	1018	965.999	1007.001	875.001	500	721.999	977.999	656.999	670.999	1039.999	572	527.999	753	907.999	924	926.998	1033.001	969	1224.522	812	402	826	1309.998	729.999	413	1001.001	1070	931	431	601.001	89.999	867.999	689.999
ENSG00000065054.14	SLC9A3R2	1726	1607.999	1436.001	1172	1820.018	575.999	1874.999	799.999	884	3762.851	3357	2495.001	4578.77	2445.12	5895.001	7903	3398	3486.999	4096	1799	3867.001	3446.999	2001	2042	2531	1747.999	1916.999	1818.001	2279	2274.999	3648.999	4607.001	2218	3159.001	4949	1588	3356.999	2899	2450.001	2099	2434	6189	3730.999	905	2304.001	267.001	2147	1737.001
ENSG00000065057.9	NTHL1	451	321	305	146	231	39	217	169.999	93	466.999	405	319	397	273	834	751	505.001	709	719.999	252	378.999	495.999	296	270	575	225	244	292.999	361	306	398	678.999	348	518.001	579.002	219	490	527	417.001	288.999	399	766.001	541.999	164.001	354.999	57	368.999	245.001
ENSG00000065060.17	UHRF1BP1	661	462	821	591	512	444	1323.031	502	400	1071	991	1016	1334	1210	1022	922	980	1080	1093	661	1229	1145	1100	680	995	1324	1207	1145	960	941	732	1173	1119	1430	1312	700	928	1246	663	413	1005	775	971	817	665	145	649	582
ENSG00000065135.12	GNAI3	1288	1754	1375	1132	902	700.387	1501	764	665	1915	1877	1687	1723	1661	1923	1970	1471	2192	1608.022	1442	1695	1514	1876	1232	2155	1351	1500	2009.243	1992	1839	1251	2375.759	2058	2322	2044	1078.061	1809	2054.038	1301	868.45	1829	1479	1776	1081	1618	264	870	919
ENSG00000065150.21	IPO5	2523	2902.001	1958	2615.999	2254.745	1169	2431.238	1871.69	1207	3721.999	4123.002	2981	2413	3211	4025.999	3409.001	3243.71	3439.002	3059.993	2305.001	2662.478	3106.001	3932	2221.001	4936	2434.993	1966	4854.927	4555	4136.998	2116.999	4393.998	5071.736	5397	2987	1650.001	3654.999	4732.998	2348	1845.144	4731	2236.999	4235	2074.999	2948	615	2387.903	2217
ENSG00000065154.12	OAT	1247	1273	785.001	1416	710.012	452	972	686	562.999	2222	2237.001	1296.001	1222.001	1096.999	2058	2754.941	1387	2281	2225.001	1224.001	1386	1520.999	1312.999	1100.001	2317	912	745	1446	1849.999	1378.001	1397.001	1696	1754.004	1785	2185	860.001	1508.001	1513	876	1232.044	1639.999	1399	2139	1076.078	1151.001	235	931.001	939.999
ENSG00000065183.16	WDR3	737.001	842	504	457	557	168	455.338	432.083	183	796	905	404.999	655.001	530	847	630	834.999	1021	652	430	571.001	740	696	594	1005	382.16	386.999	960.001	834	830	422	1000	1074	995.001	978	350	1134	882	732.001	301.001	941.001	439	960	527	848	112	589	510.001
ENSG00000065243.20	PKN2	778	876.999	737.001	845	627.999	558	1031	473	426	1357	1106	1102	1120	1257.999	1234	1278	900.001	1231	1013	856	1049	930	1461.724	754	1167	969.999	782.999	1682	1149	1507.001	996.012	1117	1430	1375.197	1047	699.001	1030	1473	747	703.028	1271	808.001	959.001	815	855	178	628	819
ENSG00000065268.11	WDR18	390.001	522	464	431.608	474	188	706	528	226.999	683	1338	714.999	904.999	785	1209	1075.999	1140.999	821	814.001	406	1090.999	1133.999	641.999	635.999	1126.999	462.999	322.999	754	1114.999	570	737	1662.001	808	1206.001	1376	314	1276	1325.999	825.001	351	955.605	1069.999	1812.999	390	596.001	100.999	831	421.999
ENSG00000065308.5	TRAM2	1122	1977	1272.01	557	1155	432	972.233	684	668	1086	2115	2242	2507	2180	2166	1288	1691	1613	1601	1334	2034	1788	2745	1462	2043	1517	771	1821	1852.03	2486	1523	3747	1746	1973	3995	1146	2764	3236	1623	521.439	1880	734	2006	2171	2313	190	982	1391
ENSG00000065320.9	NTN1	1166	1575	368	897	1474	233	1450	727	258	964	3464	762	2849	716	828	929	3813	1848	867	408	1485	2708	415	2094	1651	324	892	1422.001	2312	1799	394	3232	2465	2498	1620	735	2769	2137	1988	306	3976	919	6653	216	1940	301	1352	1118
ENSG00000065325.13	GLP2R	0	1	0	0	0	0	0	0	1	0	0	1	0	1	0	0	0	0	0	0	1	0	0	0	1	1	0	0	0	0	1	0	0	0	0	0	0	0	0	0	1	1	0	0	0	0	0	0
ENSG00000065328.17	MCM10	246	220	28	78	178	13	35	171.001	26	164.999	300	35	19	20	54	79	355.999	321.999	96	22	44	313.001	38	297.001	549	37	16	295	444	201	34	409.001	434	369	40.999	27.001	315	474.001	286	30	193	16	317.079	48	406.999	30	250.001	180
ENSG00000065357.20	DGKA	301.999	238	250.002	152	197.999	132	153	179	151.999	235.999	367.999	368.998	243.999	428.999	291.999	453	268.001	402.001	305	213	292	365.001	339	283.001	297	252.002	256	256	311	484.999	274.001	414.998	332	306	474.001	268	365.999	475.002	232.001	139	358.001	169	463.999	213	371.001	38.001	341	286.999
ENSG00000065361.17	ERBB3	1155.001	1070	2372.002	1901.999	905	2893.74	4534.999	944.001	1413.05	1903.999	2511.002	4366.447	5626.001	3840.999	3528	3146	2128.001	2866.999	1806.208	2635.998	5882.999	1717.001	4197.001	1514.999	1253	3784.998	6974.001	2610.049	1729	1307.14	3008.996	2322.001	2094	2853.999	7221	3652.002	1645	2173.154	1606.001	1203.02	2675.999	4312	2054.001	1383.401	1339.998	275	798.206	732
ENSG00000065371.17	ROPN1	2	0	0	0	0	0	0	0	0	2.465	1.017	1	0	0	0	0	0	1	0	1	0	2	0	0	0	0	0	0	0	0	0	0	1	2.213	1	0	0	1.279	2	0	2	0	0	0	0	0	0	1
ENSG00000065413.20	ANKRD44	364	289	450.999	158	142.001	312.519	260	134	324.999	451.999	229	685.999	256	549.999	419	431.001	224	505	785	452.002	297	224.001	616.001	193	380	367	536.999	343.001	214.001	529.001	495.001	331	244.001	306.001	490	425	437	411.001	235	282	286.999	443	210.001	530	300.999	41	243	194
ENSG00000065427.15	KARS1	1608	1742.999	1576.999	1157.414	1079	627.999	1500	897	592	2066.999	2493.999	2031	2203	2173.999	2875.383	2478	1970.001	2041.999	2100.001	1504	2456.999	1925.998	2260.359	1256.001	2704.376	1407	1931	2527.528	2534.001	2070.999	1481.001	3166	2555	2954	2713.001	1384	2422.999	2537	1513	965.036	2436.001	1918.999	2403.001	1327.999	1745.999	233.001	1354.248	1010
ENSG00000065457.11	ADAT1	464.001	453.001	534	449.999	497	253	617	367	253	868.001	802	751.999	535.117	773.794	1235	1046.999	681	834	812.346	464	685.001	827	850.001	420.999	872.001	556	395	751.02	958.69	816.568	929	974	773	870	776	308	831.999	1109.001	615	530.005	806.999	848.239	938.53	534.627	527	101.999	591	402
ENSG00000065485.20	PDIA5	593.151	872	1108.001	698	455.999	326.999	874.001	460.069	331.001	590.001	1225	1262.037	1131	1426.512	519.648	724.999	1190	991.001	497.999	975	1038.28	1010	1346.501	802	923.581	1116.001	987.755	1177	1316.008	684.001	388.001	1256.999	1318	1561.405	1156.999	1158	1180.001	1339.999	958.999	320	912.001	562.999	1076	605.001	929	96	498	486.999
ENSG00000065491.8	TBC1D22B	142	259	224	219	138	113	239	136	127	349	360	410	416	501	479	361	263	224	314	243	395	288	363	164	405	292	240	386	308	398.006	217	468	367	477	410	243	351	457	231	148	385	253	340	278	184	42	238	212
ENSG00000065518.8	NDUFB4	378	620.999	691.001	589	461.999	351	825	343	333.001	1013.001	1247.001	1414	1434	2045.999	1916	1298.999	849	533	1169.001	1022.001	2154	977.001	1237	389	1166.001	756	782.001	1081	1197	971	759.001	1651	989	1557	1300.999	621	876.999	1362.999	515	546.001	1232	1135.001	1174	611	460	115	523.999	431.001
ENSG00000065526.12	SPEN	2976	2497	2458	1865.773	2484.999	1403	3496	2086.175	1592	3862	4386	3861	4916	4014.69	5044.999	5093.524	3696	4245.999	3701	3060.001	4260.001	3544	5117.043	2675	3676.999	3660	2990.999	5367.999	3569	4709.999	3683.869	4555	4274	4581.999	5563	2054	4760	4764.999	2945	2164	4993	3637	4626	3566.054	3552	487	2674	3338
ENSG00000065534.19	MYLK	1539.001	4378.999	2889.999	803.005	5898.175	436.999	1765.003	2339	671	1131.001	3076.126	1626.999	1924.999	2242.002	2026	1980.999	3028	1552.001	3706.001	922	3304.001	2544	2149.002	2340.999	2078.999	2858	2805.002	3088	3302.999	3663	2115.999	6465	2989.997	3436.012	2479.001	2492.999	5163	5266.001	2621	911.999	2422	1434	3375.999	1041.228	5148.922	412	1872	2258
ENSG00000065548.18	ZC3H15	760	1068	805	754	753	318.999	898	575	372	954	990.999	676	736	990.999	1177.999	1155	879	1009.999	843	546	786	836	808.001	607.001	1177.001	548.998	760	1126.001	1062.001	1042	567.001	1135	1112.001	1173.001	1101.001	595	909.001	1146.999	692	610	1056.094	700	1004	702	800	158	764.666	589.999
ENSG00000065559.15	MAP2K4	334.001	483.001	327.001	509.999	321.999	234.001	533	300.001	224.999	1228	637.999	596.999	567.001	726.001	1020	1215	404	646	819	463.001	597	509.999	717	297.001	838.998	514	313	872.998	738	926.001	736.999	650	801.999	798.001	493.001	217.999	543.986	866.001	281.001	554	828.383	731.999	566.001	395.999	323	105	381	405.001
ENSG00000065600.13	PACC1	119	196	62	80	139	34	52	102	33	137	213	85	87	96	368	284.999	222	118	146	49	114	200	80	178	199	58	83	193	198	175	180	259	225	197	92	76	261	295	153	60	181	147	267	41	134	24	111	73
ENSG00000065609.14	SNAP91	30	29	4	42.001	19	14	0	5	7	27	73	62.001	8	45	8	25.001	22	30.001	18	20	17	34	17	37	45	8	36	42	35	80	19	49	37	61.001	19	38	34.001	77	30	9	56	13	82	9	51	8	37.001	68.999
ENSG00000065613.15	SLK	1980	2304	3797	1216.759	1256.004	1791.093	3004	880	1379	2006	1699.001	3853	3435.999	3851	2664.999	2260.582	1925.999	2814	1962.999	3043	3345.001	1751.996	4204	1436	2086	3942	4538.065	2191	1678.001	2107.999	2297	2263	1723.453	2093	4227	3159.001	2015	2425.999	1670	1214.661	2039	1648	1930	2385.528	2052	227	1078	1663.999
ENSG00000065615.14	CYB5R4	225	273	261	199	134	153	296.26	206	133	306.001	275	309	238	362	323	338.999	276	354	261	233	300	209	301.001	207	313	310	259.999	339	289	386	229	286	311	340	305	213	256	375	220	166	326.001	208	249	171.171	229	30	180	213
ENSG00000065618.21	COL17A1	28	72	650.999	195	20	76	463	140	509	173	144	290	2229.016	426	160	78	150	34	229	423	162	81	606	56	89	1383.137	322	47	81	32	183	114.999	96	285	170	376	78	142.001	49	79	80	239	116	444.999	21	24	55	110
ENSG00000065621.15	GSTO2	156	205	38.999	247	161	95.001	251	184.999	66	310	509	199	300	157	245.999	80	311	306.999	300	170	148.999	390	330.999	263.001	250	184.001	129	340	253	384	170	380	183	544.999	179.001	126	246	489	299.999	139.378	389	398.999	320	115	239	84	279.999	239
ENSG00000065665.21	SEC61A2	61.999	61	45	54	33.999	16	36	35	15	44.001	104	65	61.999	78.001	61	77	61	65.999	73	40	54	87	83	64.001	99	66	36	92	99	170.001	50	108	99	82	58.999	25	113.999	153	66	29	98	34	87	39	59	13	62	131.001
ENSG00000065675.15	PRKCQ	688	158	36	381	130	72	79	131	81	1045	327	132	128	132	429	1325	323	1049.999	737	57	86	300	138.001	201.001	494.999	54	226	577	377	277	187	296	448.001	335	134	50	318	386	262	396	252	545	282	47	251	39	292	233.999
ENSG00000065717.15	TLE2	278.999	350	671	213	428.001	564.001	403.001	330.001	562	185	727	1997	720.999	1888.001	415.999	253	827	297.001	232.999	1129	877.001	756.999	1667.001	458.002	539.999	923.001	1339.001	732	436.999	755.999	170.001	1170.001	733	1010.998	891	1084.001	875.999	955.999	596	68	767	211	474	1031	723	62	713	462
ENSG00000065802.12	ASB1	1094.999	1119	640.999	498.001	679.961	232	480.001	513	340	666.001	1164	691	618	631	789	769.999	1355	1277	815	543	736.999	1008.999	697	973	1032	424	676	807	825	1159	578	1339.998	818.001	1358	1127	617	1401	1465.999	1154.001	369	1083	696	1377	508	1253.001	125.001	695	617
ENSG00000065809.14	FAM107B	1361.001	1348	1595.001	968.344	426	1050.001	1683	549	667	1637.999	793.001	1612.999	1701	1360.001	2367	1538	743.001	1743.999	2663	1296.999	2002	600.002	1809.999	520.002	1816	1300.999	2396.999	974	810.001	882.999	1908.999	1222.999	743.001	1451.716	2142	1335.001	711	1149.998	599	923.859	1085	1767.001	740.001	800.025	785	128	374	711.999
ENSG00000065833.9	ME1	94	83	35	117	118	26	82	126	41	99	171	73	58	94	77	155	110	122	117	56	126	95	125	84	305	84	31	148	257	167	60	191	164.083	191	76	30	95	259	90	56	176	28	252	108	114	28	152	126
ENSG00000065882.16	TBC1D1	1113	1283	1371.001	1483	891.262	1014.001	1405.004	1053	1052	1296	2418.155	2874	1981.999	2837.001	3067.999	1739.997	2241.001	1363.998	1657.001	1974.001	2089.047	1987.002	3090.001	1441	1923.001	1461	2029.999	2195	2150.999	1796	1754.998	2570	2359	3039	3077.999	1374	1945.001	2371.999	1629.999	838	2456	2076.999	2374.106	1793	1458	240	1524	1005.999
ENSG00000065883.16	CDK13	1981.999	1322.001	1305.998	998.001	1075.039	711.001	1404.003	783.002	746	2182.002	2018.999	1981.002	2209	1921	2460	2229.001	2114.999	3119.001	1941.999	1306.998	1862	2446.001	2127.001	1579	2108	1813.998	1516.001	2442	1807.163	2372.999	2069	2202	1985.001	2175.001	2476	1360	2424.001	2621.998	1798	1006	2265.001	1834	2532.001	1493.001	1966.999	298.001	1550	2262
ENSG00000065911.13	MTHFD2	1485.001	1083.925	1628.001	440.999	414.001	410	1358.999	384	288.027	1544.012	797	1258.007	1596	1241.968	2792.002	1595.003	759.999	1880	1630.999	1405.001	1939	745.001	2139.001	552.002	1873	1548.999	894.001	595	882.999	590.002	1658	832.999	827	822.999	3059.999	728	957	764	532	645	680.999	889	759.998	1053.303	827	86.999	382	437.998
ENSG00000065923.10	SLC9A7	318	289	249	114	222	99	252	208	130	143	185	230	180.257	343.001	70	79	222	232	109	175.001	216	179	382	163	325.001	212	316	338	196	301	66	403	208	377	195	207	301	352	203	61	379.999	61	268	168	221	47	132	135
ENSG00000065970.9	FOXJ2	760	687.001	418	564	796	265	628.999	459	324	905	1228	876	1027	734	1302	1138	1073	1039	931	780	859	1042	1004	833	1224	671	457	1294	1076.001	1355.999	893	1599	1097	1386.001	1456	439	1302	1694	910	414	1376.086	735	1449.999	813	1083	133	832	948
ENSG00000065978.19	YBX1	7364.066	8764.25	7235.423	3960.579	3632.056	1776.749	4825.044	3474.661	2190.729	7788.844	13931.276	9376.256	9856.529	8559.844	13694.28	10181.095	12246.697	11009.5	9468.14	6874.515	14342.471	10531.923	10407.042	7679.643	12389.934	6134.154	9165.109	7520.95	11091.393	7087.869	5557.953	19384.616	10359.789	14992.515	16537.369	6439.657	13988.168	11186.934	9962.918	3333.197	10093.401	8370.553	10948.665	6219.018	11265.331	823.537	4962.925	5435.401
ENSG00000065989.16	PDE4A	618	568	373	335.001	350	143	374	311.999	263	672.001	1043	896.001	1020.999	759.001	1068.001	810.999	926.999	844	815	793.156	1065.001	812	1053	575	1301.999	602.999	305.999	889.001	714.001	1027	788.001	1637	727.999	1170.998	1783	305.999	1239	1121	727	327	1215.021	580	1083.999	832	804.674	81	621.999	830
ENSG00000066027.12	PPP2R5A	670	574	2364	608	462.001	1082	2197	398	1143	1017.999	1030	3772	2658	3785	1419.49	1218	996	1052	975	2324	2411	1064	3306	539	1004	2468	3653	1136.011	725.001	860	861	1085	881	1198	2475	2537	912	1087	897	538	1091	1169	1175	1205	737	107	712	588
ENSG00000066032.19	CTNNA2	1462.532	954	32	2042.999	305	6	122	444	14	3784	1002	47	501.001	10	8009.665	11889	597	3160	3547.077	95	907.001	659.001	83	536	1699	87	17	1773.999	650	464.001	6968.001	1010.999	1030	809.999	1413.001	16	1213.001	1098	706.001	3058.846	1273	8248.096	323	103	547	123.001	439	756
ENSG00000066044.15	ELAVL1	1184	1258	829	952.999	1005.002	452	1007	819	456	2030	2532	1564	1604	1632	2267.001	2211	2028.116	1715.999	1853.001	1223.001	1725	1860	1685.733	1272.999	2581.001	1122	927.001	2112	2571	2121	1447.999	3145	2531	2439	1824	806	2559.999	2402.001	1398	849.038	2389	1611	2779.001	1108	1639.001	213	1129	1059
ENSG00000066056.14	TIE1	530.999	507	880	188	537.514	531	434.998	309	386.001	335	1171	1726	1084.999	1715	586.001	536.001	1292	576	597.999	821	723.999	630	1376.999	856	1133	1149.999	1595	823	846	589.991	401	1197	860.999	996	1185	2013.999	942.001	1282.001	853	221	1117.001	264	1549	687.999	698.001	122.001	689	558
ENSG00000066084.13	DIP2B	2039	1181	1272.999	844	867	627.007	1204	735	644	1730	1597	1872	1268.987	1691	2266	1790.999	1469	2621	1545.999	1041.999	1344.999	1302.016	1821	1226	1642	1124.999	1524	1694	1432	1504.352	1681	1725	1569	1838.846	1510	1327	1624	2024	1413	867.204	1645.001	1626	2070	1075	1483.996	165	924	1352
ENSG00000066117.15	SMARCD1	1273.999	1230.001	927.001	1000.999	1252.001	440	1062.001	914	554.001	1218.785	2257.001	1456	1305	1337.999	1578	1464	2125.999	1745	1292	928	1347	1731.999	1457.999	1388.001	1916.001	971	1107	1900	2051	1894.002	843.001	2807.002	1922	2615.999	1676	880.001	1908.999	2384.001	1685	584	2362.001	1107	2955	828.999	1585	216.001	1364	896.999
ENSG00000066135.13	KDM4A	2731.322	1576	1606	1082	1341.003	455	1075.548	1130	631.25	1894	2732.585	1474.001	1398.61	1516.999	2150.644	2235.27	2639.953	3217.102	1912	907	1445.327	2086.948	1768	2287	2341.001	1043	1339.704	1957.999	2068.365	1814	1398.573	2833.796	2251.699	2995.9	1961.908	1299	2294.595	2805	2721.998	1019.537	2486.559	1781	3262	1245.463	2246.267	257.888	1630.822	1430
ENSG00000066136.20	NFYC	579.999	620	494.001	436.299	441.999	189	495	298.001	210	883.999	1024	841	941	899.999	1475.002	1345.001	854.997	861.929	967.999	575.002	1050	743	917.999	627.001	1200.999	487.999	524.999	1005.001	959	1027.001	863.002	1360	964	1288.999	1202.999	392.001	985	1292.002	701.001	415.001	992.01	1190.999	1036.001	470	675.999	103.999	603.001	634.001
ENSG00000066185.13	ZMYND12	19	17	12	71	15	14	45	18	24	133	47.999	58	46	93.999	85	93	28	11	120	23	64	40	49	11	64	26	14	75	70.999	27	32.999	53	54	116.999	40	8	10	58	16	37	76	71.999	68	47	11	14	48	50
ENSG00000066230.12	SLC9A3	68.19	59.686	20.185	70.976	167.014	26.95	88.806	74.151	46.01	107.278	243.221	92.677	117.887	67.946	114.652	159.097	263.393	67.343	117.255	64.547	122.096	261.263	140.158	130.469	250.962	95.412	44.605	153.354	153.315	178.61	99.482	305.899	175.177	276.404	165.607	43.828	256.112	225.036	159.004	65.209	209.392	63.147	304.644	112.547	141.834	13.524	212.883	125.747
ENSG00000066248.15	NGEF	65	86	173	99	36	54	108.001	46	103	129	111.999	190	174	175	233	241.001	127.001	84	203	95	92.001	105.999	100.183	42.999	83.999	144	159	83	53	37	197	96	72.999	153	88	104.999	41	98	83	168.001	71	255	70	87	52.001	17	71	42
ENSG00000066279.19	ASPM	1171.183	508	121	616	418.995	72	96	497	99	1157	1002	221	120.999	73.001	191	340.999	1009	1882	422	163	132	797	186	870	1250	213	160.999	993	1719.999	718.001	162	917	1729.387	1440.001	159	180.001	242.999	1550.001	767.999	131.001	708.999	84	1007	272.001	1179.001	87	551.999	795
ENSG00000066294.15	CD84	66	188	88	60	71	94	313	464.999	303	71	72	240.001	121	158.001	115	84.001	86	77	66	191	493	100	359	51	147	181	212	153	108	358	73	397	84	266	201	107	181	254.999	127	43	180	39	141.001	161	104	21.001	103.001	50
ENSG00000066322.15	ELOVL1	865.001	658.999	1235.001	623.033	431.001	534	1893	419	434.999	1603.999	1300	1748.998	2567	1917	3066	1973.002	1176.52	1523.998	1751	1431	2161.002	1229.001	1732.284	696	1606.001	1377.999	1134.999	1056.001	1091.999	962	1611	1868.001	1067.998	1510.998	2313.999	1081.999	1398	1297.999	939.001	827.001	1331.999	2841	1392	946	861.001	122.999	664	494.999
ENSG00000066336.12	SPI1	40.999	146.001	98	70	98	107	203	578	270	84	169	380	143	196	172	92	181	63	138	239	519	174	375	82	233	186	230	143.999	146	248	137	517	113	368	334	217.999	274.001	310	173	38	194.999	66.001	280	153	130	20	171	81
ENSG00000066379.15	POLR1H	530	527	475	223	201	104	162.001	186.001	112.999	365.999	486	301	363	370	460.001	337	688.001	523	292	262	418	449	281	346.001	396.999	171.001	292.001	329.001	360.999	345.001	214	483	358.999	591	562.001	289	453	527.999	580.999	198.888	593.001	274	763	221.001	451.001	69.999	326	182
ENSG00000066382.17	MPPED2	301.001	127.999	25	302.001	124.999	15.001	92.001	79.001	21	826	240	34.999	161	43.999	870	826.999	285	493.001	707.001	25	92	252	38	194	432	14	18	306.999	212	280	570.999	266	210	478	81	15	185.999	268.001	213.001	512.999	516.001	999.999	369.001	20	121	41.999	152.999	249.999
ENSG00000066405.13	CLDN18	0	0	0	0	0	0	0	0	0	0	0	0	0	0	0	0	0	0	0	0	0	0	0	0	0	0	0	0	0	0	0	0	0	0	0	0	0	0	0	0	0	0	0	0	0	0	0	0
ENSG00000066422.5	ZBTB11	548	733	399	451	435	230	538	337	202.137	866	683	503.202	623.993	613	868	804	563	733	723	456	543.001	611	696	489	800.492	555	385	996	672	884.129	633	706	815	727	707.661	341	809	872.999	397.651	468	707	630	671	621	557	120	440	629.001
ENSG00000066427.24	ATXN3	558.999	566.002	335	385.001	216	225.001	416.999	253.001	288	583.999	573	538.001	630	554	651.001	648.001	385	686.999	520.999	463	598	413	665.999	399	598.001	470.129	554.999	810.999	479.999	727.002	526.999	574.001	643.001	772.999	749.002	363.999	476.999	828	424	281.001	716.001	348.002	538.001	356	385	59	289.001	490.999
ENSG00000066455.13	GOLGA5	669	695	828	814	584	368	1085	449	397.344	1499	987	1033	1077.001	1359	1927	2075	751	1178	1177.001	944	1205	726.001	1335.999	544	1178	938	865	1262.999	1014.001	1016	1304	1172	1060	1166	1469.992	724	984	1162	597.001	883	1104	1294	887	878	597	152	662	552.001
ENSG00000066468.24	FGFR2	873	1965.001	2398	840	2288.051	1134.661	2605.001	1343	632.999	1266	3002.999	2168.001	3181.002	2682.001	1895.999	1693.997	3768.999	1546.998	2218.001	1633.001	2958	3078	2404	2079	1144.999	1321	3050.999	3358.57	2862.997	3910	1948	4652.052	2547.371	3716.001	2158.002	1577.999	2322.001	4749.001	2760.001	1198.42	3107.001	2099.001	2263.001	894.999	1871.998	586	1331.388	609.001
ENSG00000066557.6	LRRC40	216	304	222	273	193	144.006	231	168	109	388	289	244	258	288	328	305	263	289	220	185	243	232	323.09	184	375	226	177	401.783	411	393	206	278	407	384	211	141	291	456	202	184	297	178	357	176	265	47	169	170
ENSG00000066583.12	ISOC1	414	1107	243	732.635	832	165	266	703	161	688	2528	375	456	478	611	743	1621	595	583	273	387	1236	468	926	1167	220	340	1407	1719	1498.028	319	2220	1947	1679	471	258	1889	1598	1359	332	2119	512	2169	228	1426	148	939	474
ENSG00000066629.18	EML1	408	710.998	431.001	389.001	512	484	547	345.999	524	483	879.999	926	525	1064	409.999	445.999	662	538	563.999	525	502	575.001	744.031	485	963	513.003	834.999	738	925.001	709.001	447.999	1159	793.001	971.001	729.999	892	853	1103.999	482	217	801.001	184.001	1100.287	617.999	711.999	90.001	550	542
ENSG00000066651.20	TRMT11	143	140	90	147	109.001	54	129	73	97.999	177	205.001	137.999	101.999	191	172	174	145	191.001	145	85	113	172.001	175	136	253.001	162	94	238	208.001	310.577	156.999	195	225	210.999	140.001	105	163.001	269	115.001	99.001	198	113	177	127.999	132.999	51	148	189
ENSG00000066654.14	THUMPD1	2261.999	1069	2332	1777.078	662.042	770.001	1415	515.001	628.001	4717	1517.999	1803.998	1400	1789.001	3787.031	6587.999	1217	3827	3031	1099	2066.999	1111	2096.999	822	2735.01	1981.001	1644.999	2202.999	1726	1637	2167	1610.999	1579.401	1677.001	1846.001	1266	1248	1712	1048	2514.001	1627	4212	1306.001	1437.529	963	217.001	819	1046
ENSG00000066697.15	MSANTD3	328	731.001	348	246	224.571	106	160	262.999	94	231.528	495	427	255.001	388.999	288	260	500.001	392	284	239	276	374	479	362	423.999	279	332	372	461.969	516	222	616.999	423	546	311	254	508	653.992	399.003	173	510	207	538	277.843	548.001	62	292	253
ENSG00000066735.15	KIF26A	1293	1292	739	473	2299	129	427	691	279	943	2996	845	952	1104	821	1189	2803.008	1347	1106	565	833	2509.138	768	2286	2226	506	305	1238	2303	2298	586	4537	1572	2507	1549	458	4687	2410	2909.337	461	3267	636	5823	841	2890	173	2041	2171
ENSG00000066739.12	ATG2B	793	743.001	748	643.001	673	533	963.001	522	488	1259	979.489	1111	975.999	1227	1774	1567	929	1175.999	1176.001	759	926	871	1451	723	1077	1018.001	853.001	1469.001	1075	1443	1583.062	950.999	1157.999	1176.999	1220	728	1104.999	1492	758.999	934	1261	1187	1210	792	896.999	151	796	1025
ENSG00000066777.9	ARFGEF1	1410	1585.999	2016	1443	1034	1188.999	2653.003	797	1081	2338.327	1746.999	2487.001	2770	2595	2985.998	2450	1809	2061	2007	2138	2228	1678	3142	1338.999	1790	2506.025	2239	2830	1898	2442	2172.052	2016.999	2111.139	2732.548	2445.999	1784	1886.999	2598	1538.001	1299	2311.999	2137	1725.001	1787.999	1600	319.001	992	1356.999
ENSG00000066813.14	ACSM2B	0	0	1	0	0	0	0	0	1	0	1	3	1	0	0	0	1	0	1	0	0	0	1	0	1	1	1	0	0	0	1	0	0	0	0	0	0	0	0	0	0	0	0	1	0	0	1	0
ENSG00000066827.16	ZFAT	323	238	174.999	146.001	187.999	110	249	204	183	376	407	350.999	315	397.999	481.001	463	361.998	419.001	423	257	398	394	371	254	448.999	278	224	389	358.001	368	352	475	384.001	448	412.001	182	408.999	542.001	300	246	419	357.001	464.001	258.002	340	27	294.999	294
ENSG00000066855.16	MTFR1	357	399	470.001	392	313.999	187.001	392.999	174.999	153	375	425.002	448	317	696	482.999	422	372.999	395.999	309	262.001	355.014	422.999	496	324	487	373	367.999	448	459	290.999	226.999	459	458	499.001	444	357	398.999	445	324.001	194.999	427.999	263	460.001	324	401.999	50	298	210.999
ENSG00000066923.18	STAG3	27.298	21.408	5.483	20.551	1	1	13	17	13.179	23	64.863	23.521	21.995	28.68	11.4	15.043	51.973	44.28	42.527	12.087	17.604	37.524	17.356	29.658	71.115	17.778	8.695	27.689	39.429	23.119	16.558	41.788	24.723	48.002	39.145	19.344	11	40.512	21	9	42.167	19.852	48.283	15.462	23.681	8.001	37.538	27.601
ENSG00000066926.13	FECH	329.999	394	417.001	565	254	215	553.001	396.187	156.999	884	920.998	479	410	634	1338.002	1670.999	570	626	1043.001	295	603.001	790.001	587.998	466	758	483.999	292	421.999	668.998	573.999	1114.001	521.999	730	952.999	645	259.001	458	804.002	462.001	490.001	998.999	1358	1084	246	444.001	76	457	337.998
ENSG00000066933.16	MYO9A	1639	1290.001	1495.999	1062	963	880.999	1872.017	659.001	801.999	1728.999	1518	1893	2538.998	2094.999	2065	1846.999	1348	2242	1506.001	1592.999	2138	1510.001	2750.998	1253	1612	2336.998	1722	2370	1613	2256.001	2084.001	1536	1702	1766	2688	1345	1864	2021.998	1137	951	1967.001	1390.998	1713.07	1688.999	1627	310	1173.999	1815.001
ENSG00000067048.17	DDX3Y	0	0	0	0	0	0	0	0	0	0	0	0	0	0	0	0	0	0	0	0	0	0	0	0	0	0	0	0	0	0	0	0	0	0	0	0	0	0	0	0	0	0	0	0	0	0	0	0
ENSG00000067057.18	PFKP	757.999	1511.999	2242.999	492	739	461	2350.999	879	420.999	1327	1110	1947	3386.999	1925.999	2962	1745	1284	1543	2047	1556.999	4845.998	992.999	1869.001	869.001	1205.001	1382.001	1290	919.001	1260	980.029	2239.001	2666	1057.001	1121.001	3926.001	1320	1369.001	1607	773	702	1010.001	2353	1338.999	1265.998	1107	88	688.001	560.001
ENSG00000067064.12	IDI1	550	630	385	246	292	151	626.999	189	126	896	501.999	356	479	439.001	1214.999	944.001	597	1034	776	238	510.001	506	335.001	360.999	657.999	286	331.999	431	532.999	319	695	390	422.001	472	470	263	383.001	451	347	520.012	420	1077.001	440	228.001	573.001	98.001	275	243
ENSG00000067066.17	SP100	475	742.568	648.999	595.001	581	444.016	895	572.772	684.999	714	716.917	1213.4	970.832	1364.336	932.001	740.999	614	635	787.999	827.629	1006.03	544.999	1581.051	554.227	914.311	865.192	1045.989	2140.465	796.362	1171.001	876.999	988.001	875.999	1141.681	1245.412	571.999	672.002	1302.054	470.999	463.309	1076.597	539.82	790.48	875.543	473.703	144	642.999	645.751
ENSG00000067082.15	KLF6	2074	4111.999	4830	1405.001	528	4068.999	9817.966	977	2978.538	1743.999	1395.29	7926.78	13402.001	7993.999	4733	2243.998	1952.999	3778	2095	6551.999	8138.595	1651.001	7248.998	1368.999	2195	7952	10111	1460.999	1253	1563	4284.999	1412.999	1585.001	2309	11877.999	6952.999	1662	2216.999	1117	1189.001	1486.999	4268.999	2086.999	4449	1386.002	262	975.001	3763.999
ENSG00000067113.17	PLPP1	1030.713	1843	1338	1067	1758	665.924	1058	623	1070.41	1111.819	1982.001	2466	1365	2330.001	2412.999	1514.26	1987.002	1100	1501.999	3194.225	2633.001	1522.999	4179.935	1308	2451.417	1863.001	1689	2004.865	2898	3137	1172	3603.81	1989	2543.001	2549	3916.001	2861	3759.909	1962.001	704.326	2444	499.999	3376	1592.001	2110	342.82	1418	1065
ENSG00000067141.17	NEO1	2333.999	1921	897.999	1476.485	1559.999	428.001	1441	1020.049	568	2918	2753.001	1257.001	2035.999	1654	1847	2454.999	2676.999	3899	2484.001	1038	1783.001	2182.999	2004.999	1544	2703.961	1224.999	792	4279	2406	2876.999	1309.001	3489	2914	3376.001	1561.001	710.999	2664.999	3134.001	2289.001	979	3522	1905.001	2711	940	2280	401.999	1112	1812
ENSG00000067167.8	TRAM1	2541	4078	5289	2440.06	1474.814	4556.865	6046.887	1098	2126	3325	3580	6451.308	5142	8433	3232.226	3070.817	2948	3329	2521	4561	5099.999	3127	5686.023	2203	4133	4303	10109.001	4587.999	4055.999	3682.001	1951	4308.001	4559.374	4108	5217	6835.64	4344.999	3995.001	2654.999	1412.684	4208	2275	3636	3382.184	2912.001	486	1459	1536.999
ENSG00000067177.15	PHKA1	236.943	214.033	118.401	239	145.327	46	76	114.744	36.019	241.968	259.265	150	174	156.579	214.288	356	260.934	376.398	278	84.258	126.913	303.837	184.43	166.232	329	133.134	95.736	345.701	212.224	308.389	177	291	330.758	316.601	125.417	102.974	291.374	319.796	206.434	108	388	228	251.26	120.782	214.983	45	153.092	162.284
ENSG00000067182.8	TNFRSF1A	1083.001	2865.999	1739	1394.299	1273	978	2620	1276	1249	1852.001	3061.001	4153.999	5236	3442	4419.001	2118.001	2896.001	1893.999	2212.001	3084.721	5056.001	2702.999	3701.001	1666	2895.357	2639	1953.999	2287.001	2451	2408.935	2141.001	4144.001	2720	3509.999	7280.999	1849.999	3187	3656	1972	789.123	3626	1771.001	4663	2542	1981	255.001	1976	1311
ENSG00000067191.16	CACNB1	131.999	89	106	59.001	65	25.999	69	48	29	87.999	157	174	202	118	307.999	147.001	131	185	143	129	138	159.999	105.999	119	132.999	106	56.999	100	118	202	308.999	116	134	115.001	230	74	127	247	122.999	51	166	201	159.001	137	139	11	164	132
ENSG00000067208.15	EVI5	711	817.001	540	586.001	545.001	301	677	385	358.19	936.001	808.002	637	608	789	938.001	966.999	660.271	836	951	523	683.999	698.001	932.001	621	863.001	690	536.999	871.001	831.338	969	724	850	875	1029.999	799	494	787.001	1060.001	558.001	530	962.001	520.999	888	648	793	162	442.999	667
ENSG00000067221.14	STOML1	356	310	542	170.002	181.27	112.999	284.002	150.001	151	293	296.001	477.001	403	518	501.001	473.001	386.999	486.999	367	356.001	431	356.001	410	265	361	292	449	207	255.999	284	340	520	274	390.999	596	448.002	481.999	425	427.001	160	350.999	605.999	425.001	295	313	40	206	179.001
ENSG00000067225.19	PKM	12713.999	19772	19260	4984.986	13388.001	2626.001	9779.407	13277.988	3638.002	13344.999	19230.998	10359	13242.039	10598.002	21262.002	18371.97	20936.999	20924	20258.549	10263	21992.001	14585.003	14807.822	13287.999	15887.601	11746.002	8822	11458.999	16416.001	10533.002	11463.973	35251.328	15145.911	19503.001	19358	9437.999	21869.001	20434.999	17251.913	8168.756	14325.89	18084.999	20339.006	9315.997	20965	1459	8575.998	5750.998
ENSG00000067248.10	DHX29	689	764	597	555	622.005	260	660.001	397	354	1021.999	939	600.999	768.999	890	1159	1143	764	1054	849	532.001	811	813	815.154	646	957	614	570	974.001	996	992.001	716	1046.56	1010	904	874.999	510	1073.001	1031	654.999	516	868.999	750.001	956	548.001	815	107	548	580
ENSG00000067334.14	DNTTIP2	841.999	1226.001	833	648.001	651	327.999	1019.001	494	376	989	846.001	727	791.999	957	1217	907.001	853	1047	860.001	613	862	764.001	875.001	563.001	1129	622.999	831	990.001	1017	1044.001	639	1191	927.001	1106	1154.001	631.999	926	1107	726	571	926.999	836	877.001	655	799	146	633	463.001
ENSG00000067365.15	METTL22	141.999	120.001	109	152	171	85	166.999	192	107.001	193.001	307.621	225.999	275.002	227	274.999	195	231	216.001	219.001	173	252.001	344.001	313.001	208	304	203.001	131.001	344	312	406.003	225	267.001	308	340	266	91.001	287.998	555	186	90	318.001	166	335.001	196.001	229.999	34	317.291	300
ENSG00000067369.14	TP53BP1	2818.001	2843.537	1951.999	1396.002	2498.42	720.001	1304.001	1471	999.998	2257.525	3401	2176.654	1860.521	2313.001	2313	2655.001	3218.001	3315	2202.001	1564	1775.757	2694	2832.599	2556	2388.998	2024.001	1567.999	3193	2899.6	3638.955	1915.995	3829	3254.832	3445	2610.999	1607	4271.998	3652.002	2784.999	1367.002	3534.998	1592	3966.999	2222	3653.001	425.065	2533.795	2497.001
ENSG00000067445.21	TRO	569	411	99.999	370.999	540	86.999	83	386	111	357.001	1009.001	255	253	312	202.001	344.999	733	508.001	338	175	205	723	260.999	655.999	901	159	115	524.001	898.999	1301	175.999	817	829.748	640	339	74	889.999	1523.998	558	183.998	1089	114.999	1274	300.001	794	75	1197.001	689.999
ENSG00000067533.6	RRP15	274	472	196	188	286	107	203	171	93	370	396	171	265	199	428	282	455	520	263	192	344	388	267	270	434	175	269	455	485	478	244	427	462	471	375	207	615	509	389	187	447	235	378	174	468	66	208	267
ENSG00000067560.14	RHOA	9055.001	9765	9448	4999	5756.99	3640	8166.966	4542.001	4236	9186.883	10306	9500	10060.609	9287	12361.911	10944	11468.908	14436	9061.001	7289.001	11178	8582	10099	7892	10100.034	6514.999	11134.001	7742	8992	7125	7190	14330	8254.675	11918	14843	9293.001	11282.001	10085.079	9327	4868.885	8310.67	10559.955	11441.003	5132	10361.002	1147	5288.942	4169.001
ENSG00000067596.12	DHX8	1403.999	1139.001	1170.001	833.999	1060.001	463.001	1253.001	876.999	598	1413.06	1807.999	1442.999	1569.001	1454.001	2155.999	1703.999	1659	1939.001	1544	966	1546	1366	1689	1095.999	1743.001	1007	1138	1579.999	1652.001	1510	1407	2113	1646.853	1884.557	2128	1095.999	1740.001	1898	1319	798	1821.001	1439	2274	1025	1402.999	154	1042.001	911
ENSG00000067601.8	PMS2P4	87.74	57.999	44.996	31	20.979	15	33	11	11	44.999	81.999	46.998	37	44.006	66.009	69	77.999	138.001	51	33	51	57.918	56.999	67.928	67.969	36.99	70.999	52.999	50	52	38.999	66.76	46.036	71.998	71.914	39.999	82.993	79	60.01	25.821	57.66	69.999	65.875	29.289	85.001	5	48	47.963
ENSG00000067606.17	PRKCZ	413	308.001	330	314	285.001	144	354	233	176.001	395.001	658	575.999	564.612	554	681.998	653.001	585.999	506.998	550	391.999	533	582	503	477.998	693	378	492	595.999	504	481.999	329.665	814.999	602	879	533	345.999	544.999	812.999	524.567	287	757.999	524.001	754.001	315	400.998	70	367.999	306
ENSG00000067646.12	ZFY	0	0	0	0	0	0	0	0	0	0	0	0	0	0	0	0	0	0	0	0	0	0	0	0	0	0	0	0	0	0	0	0	0	0	0	0	0	0	0	0	0	0	0	0	0	0	0	0
ENSG00000067704.10	IARS2	1609	1373	1570	1521.447	917	693	1742	803	637	2314	1866	1505	1770	1898	2735	2735	1632	2524	1857.336	1389	1637	1438	1923.704	1274	2125	1264.999	1502	1809	1782.001	1585	1780	1959	1809	2139	2074	1055	1659	1916	1288	1236.064	1824	2037	1708	1126	1316	241	999	830
ENSG00000067715.14	SYT1	108	207	19	110	130	21	18	81	25	84	223	76	45	22	49	72	250	114	44	88	50	233.999	122	171	180	30	34	280	320.001	564.001	35	403.999	281	245	58.999	13	663	417	190	35	195	25	262	19	361.002	26	196	200
ENSG00000067798.16	NAV3	139	331.999	422	236	772	312	218	198.999	835	288.001	345	1684	289	2805.001	326	326.001	509	108.001	407	672	276	386	1533.001	377	282	740.999	972	361.998	1418.003	929.001	305	642.999	686.001	791	288	1433.999	793.001	972.999	308	140	477.001	324.999	539.001	830	817.001	116	959.606	353.001
ENSG00000067829.19	IDH3G	425.999	372.999	444	468.021	419	225	558	406	298	962	1055	1009.001	1021	1038.002	1456.001	1383	685.999	602	1099	677	1219.001	772.998	1017	414.999	1353	641.999	455	844.999	993.001	801.001	789.001	1313	973.998	1251	1006.999	335	855.001	1192.999	449	465	1156.996	1023	1210.137	593.001	415	102.999	595.998	464
ENSG00000067836.13	ROGDI	425	467.001	290.999	208	278.999	54	157	229.001	60.001	355.616	612.216	308.481	328	281	683.001	805.861	629.958	706.999	531.607	178.999	493.16	635.002	287.422	499.001	565.292	175	254.001	325.883	474.998	456.432	364.692	763.001	488.373	576.101	456.169	182.999	580.677	657	567	174.192	622.719	571.001	817	164.001	628.989	44	454	313.694
ENSG00000067840.13	PDZD4	175	178	21	73	192	14	15	119	22	88	266.001	49	57	46	66	103.999	271	172	134	19	108	160.001	30	173	254	30	16	100	176	186	75.001	340	184	236	157	11	159.001	384	248	60	269	41	273.999	22	317	18	195.001	124.999
ENSG00000067842.18	ATP2B3	17	25	35	10	7	23	41.001	8	38.999	70	30	128	77	126	71	21	23	39	132.001	81	32	17	103.001	11	38	45.999	64	15	13	25.001	23	95	29.001	53.001	138	99	106	31	19	17	18	29	15	126	38	1	5	22
ENSG00000067900.8	ROCK1	2173.29	2292.544	1933.599	1255.112	1190.295	802.979	1666.755	969.606	937.633	2109.522	1946.508	2072.528	1952.853	2282.708	2181.763	2261.734	2156.361	3238.581	2026.006	1650.297	1911.113	1959.71	2531.015	1620.724	2050.082	1854.688	2023.28	2419.825	1833.823	2247.75	1871.249	2566.427	2154.611	2593.887	2690.13	1700.707	2319.615	2702.573	1876.587	1074.693	2140.986	1804.446	1988.693	1659.975	2453.716	281.973	1127.693	1617.481
ENSG00000067955.15	CBFB	1103.999	1778.001	909	811.386	496.998	424	809	486.001	395.999	1323.314	1552	1077	1042.999	1003.001	1436	1277	1545.011	1880.999	1077.999	821.999	1064.001	1327.002	992.999	1054.001	1480.999	804	1299	1427.762	1495	1250.001	915	1661.999	1409.999	1631	1478	883.999	1468.999	1550	1308.999	551.999	1205	1200.999	1331.999	633	1467.001	130.001	669	882.997
ENSG00000067992.16	PDK3	744	548	406	385	419	308	329	293	288.001	1150	557.001	699	357.999	698	486.001	819	498.001	931.001	580	480	444	458.999	1219	306	942	542	430	1036	532	711	455	810	749.001	866.999	494.001	314	675	706	453	322.999	707.999	508	552	533	487	114	258	483
ENSG00000068001.14	HYAL2	498	1061	660	773.001	1815.547	657.739	1081	1054	568.001	853.403	2642	1615.999	2069.498	2181	1428.001	1188.999	2524.999	647	1126	1160.006	1821	2479	1706.193	1186.999	1866.999	1409.001	1073	1765.246	2543.001	2071	696.001	4138.062	2068	2730.213	1917	1041.001	3262.005	2986.998	1871	406	2282.788	914	3807.237	910.999	1481.999	306.999	1853.001	925.159
ENSG00000068024.17	HDAC4	1457	806.999	736	736.001	957	241	806	742	606.999	1443.026	1744.999	1654	1635.999	1127.999	2107.999	1912.999	1747.999	1762	1558	1170	1560.001	1828	1797.002	1384	1892.999	1338.001	555.999	1739.998	1638.064	1812.001	1637	2038.999	1596.225	2091.999	2322.001	808	2088.999	2265	1331	712	2209.964	1088	3124.001	1730	1545.002	179	1430	1543
ENSG00000068028.18	RASSF1	684	687	676	273.001	378.999	129	455.002	374	290.999	469.998	671	606	677.5	516	705.001	450	771.999	886.448	443.999	526.001	555.999	698	512.999	609.999	930.001	498.001	453.999	503	714.007	669.999	439.194	774	600	766.999	1090	592	641	912.999	654.001	204	711	387	1186.999	589	787	56	775	541.001
ENSG00000068078.20	FGFR3	115	234	31	317.999	133	6	44	223.999	19.999	143.999	1324.001	65	103.998	38	272	208.001	1048.001	198.001	254	90.001	334.998	956	59	651	489	31	16	377	752.999	317	212.999	564.001	789.001	1027.999	376	10	352.001	812.001	618	59	789.999	131	1293.001	25	393	81	512.001	261
ENSG00000068079.8	IFI35	338	513	733.001	200	293	214.999	602.001	274	217.999	278	477	762	715	846.001	858	375	540	491	668	572.001	847	483	747.001	397	378.001	542	768	835	398	418	497.999	752.001	285.001	653.381	1285	605	499	634.001	478.999	167	433.001	478	637.033	454	534	59.001	323.001	248
ENSG00000068097.15	HEATR6	296.001	233	241.999	327.001	354.999	118.999	322	295	171	503	596	491.001	367.999	521.001	547	579.001	483	400	478	323.999	474	489	595.999	361	580	373	209.999	680	625.999	653.001	368	674	556.001	736	474	166	496.001	707	325	204.999	714	327	633	377	359	79.001	397.001	383
ENSG00000068120.15	COASY	2286.001	1325.001	2095	882	789.999	400.342	1097.001	702	558.001	2186.011	2016	1615.999	1772	1724	3972.355	3440.52	1872	3368.001	2583.001	1209	2007.001	1740	1624	1363.999	2154	1217.001	1528	1302.001	1507	1218.001	2030.409	2367.002	1532	2007.001	2595	1611	1805.999	1784.998	1697	1361.635	1788	3509.001	2246.001	1084.999	1602	155	1221.72	962
ENSG00000068137.15	PLEKHH3	958.999	836.999	419	387	550.999	93	360.001	370.999	152.001	930	1430.002	684	1098	422	1635	1224	1728	1485	1034.001	759.999	703.999	1339.001	584	1054.999	1289.001	559	278.999	795	1012	1387	960	1687	1008.999	1564.016	1628.999	204.999	1639	1871.999	1431	334	1308.001	1622.999	1943.001	450.001	1142	98	1219.999	878.001
ENSG00000068305.17	MEF2A	602.001	833	591.999	650	571.054	510	858.999	462	625	1491	834	1276.001	1045	1310.001	2590	1567	751	833	1818	858.001	978.001	835.999	1360.999	524.999	1227.999	1097	751	1447	1061	1422	1936.001	1021	1102.001	1137	1104.999	679	967	1436.001	604	1244.257	1066.115	2180	900.001	843.999	678.001	169	569	786.001
ENSG00000068308.14	OTUD5	998.001	940.001	924	648	688.001	443	972.754	609.001	606	1090	1593	1743	1699	1443.999	2006	1638	1500.001	1399.001	1433.001	1216.999	1774.381	1361	1633	951	1629	1068.001	1308	1316.999	1276	1268	1350	1963	1216.001	1903	2255.001	965	1535.999	1863.001	1222.999	611.999	1716	1709	2126.001	902.001	1142.001	168.001	1014	942.999
ENSG00000068323.17	TFE3	734	885.999	673.001	606	887.373	469	1010	763	612	1046.999	1558	1706	1559.999	1466	2207.001	1490	1341.999	1023	1397	1163	1714.001	1388	1391.999	909	1435	1002	1024.999	1086.999	1365.001	1447.001	1279.999	2134	1183	1763	2473	886	1376	2121	1102	607.293	1626	1394	2076.001	989	1155	125	1268	929.999
ENSG00000068354.16	TBC1D25	392.276	384.146	434.544	269.886	272.952	157	438.002	212	194	423.969	561.91	589.943	659.367	555.488	772.205	515.31	565.866	571.704	504.755	504.292	596.671	523.932	601.874	360.688	592.495	395.169	476.497	531.408	421.825	483.701	456.58	690.785	453.207	662.01	842.798	428.727	561.917	707.5	512.7	202	559.949	696.483	729.528	384.91	430.772	65	316.81	378.591
ENSG00000068366.21	ACSL4	2830.999	2021.999	34031.323	1945	580.999	2973.754	4644.753	636.999	1311	9157.003	1372.999	12840	3359.191	22206.243	14988.999	13014.89	1230.001	4260	12516.288	10073.002	6954	1208.999	17066.398	763.999	3062.025	10042	6559.001	2356	1223.999	1478.997	7462.817	1945	1551.005	2004.999	3054.999	9006.002	1437	1644.999	1106.001	8966.473	2880.001	13596.768	1351	8176.236	1149.999	271	690.999	1286.001
ENSG00000068383.19	INPP5A	964	796	748	279	479	147	518	248	335	829.999	702	742	864	1142.001	1021	962	636	1297	1010	825	1111.009	798	1018.001	476	1144	758	436	640.999	698	977	823	1124.999	569.001	639.999	1803	452	1044.999	1027	612	391	792	761	913.999	817.001	652	88	492.001	554
ENSG00000068394.11	GPKOW	486	402	579	272	355	186	524	255	206	544	624	569	924	553	916.003	771	652	800	687	378	814	533	489	434	670	366	635	404	503	378	487	802	455	738	1187	550	574	564	525	361.187	635	890	853	300	463	60	429	289
ENSG00000068400.13	GRIPAP1	1544	1259.001	1402	433.999	603	316.999	664.001	454.999	347	938.998	1081	1062.999	1128.999	1007.001	1665	1384.999	1370.001	2001	1169.999	705.001	1056.998	1004.999	938	1187	1066.999	746	1474	906.999	896	1064	1117.999	1346.001	956.001	1280	1539.001	1397	1200.001	1712	1420.999	612.001	1205.999	1528	1436.001	588	1255	84.001	876.396	942.001
ENSG00000068438.15	FTSJ1	309	368	278.999	478	589	219	785	479	241	738.999	1167	660.001	851.001	692	1368.001	1129.001	920	558	716	536	821.999	1084	653	619	903.999	558	291	779	1138	774.999	670.001	1091.001	1021.999	965	1123.999	284	1074	935.999	586.999	451	1098.001	832	1343.999	427.001	621	112	819	392
ENSG00000068489.13	PRR11	475	309	102	256	401	39	69	369	123	648.001	607	206	88	76	186	259	689	820	271	120	131	556	194	443	690.999	128	119	564	973	422.1	120	1097.001	800.001	858	135	158	244	924.999	578	89	444	84	591	177.999	595	55	363	246
ENSG00000068615.19	REEP1	32	41	27.999	35	28	6	18.999	27	12	58	60	49	18	39.999	31	24	65	53	136	23	15	56	31	47	41.001	31	18	46	44.999	25	30	91	68	112.999	5	28	36	76	32	16	49	30	87.999	16	26	13	37.999	31.001
ENSG00000068650.19	ATP11A	2632.002	2338.999	7643.001	1641.999	1932.687	3282.999	8560.692	1573.001	1796.001	4441.197	4057	7453.834	10115.619	10246.002	8121.001	5241	4155	4607.998	5349.001	5249.001	9812.001	3694.001	7679.397	2859	3481.002	7467.025	5468.001	3401	3585	3500.001	6140.998	3884.999	3556.009	3835.067	9928	6356	4600.999	3784.001	3223.999	2288.722	3705	7507	4546.999	4899.965	3224.001	465	2227.997	1968
ENSG00000068654.17	POLR1A	2034	1443.001	1235.509	1172.001	1798.998	465	1562	1429.999	730	2188.999	3313	1748.998	2429.998	1614	3036	2568.998	2912.999	1719.002	2150	1109.999	2440.999	2729	2568.999	2174.999	3032.999	1937.999	1090	2495	3053.001	1810.999	2123.999	3398.999	3410.001	2867.999	2824	1093.999	4055.012	2779	1984.001	916.998	3592.999	1596	3513.001	2239.999	3364.998	346	1665.001	1973
ENSG00000068697.7	LAPTM4A	3392	5964	5458	3200.013	1750.138	1938.001	2938	1466	1394.955	3896.621	6500	5758	4851	6552	5131	4487.926	4353.999	4201	3922.899	4117	5391.855	4188	6191.955	3367	6084.729	3691.296	6324	5230	5703	6052.888	2921	7475	5225	7373.803	6808	4339	6063	7218	4424.054	1744	7537.987	2865	7204	2524	3768	634	2506	2597
ENSG00000068724.17	TTC7A	794	468.999	547.999	581.002	452	403.001	1335.001	353	475.001	1096	970	1087	1840	969.999	1417	1151.001	1113.501	1336.002	1367.102	814.999	1344.001	1109.999	852	636.001	1227.002	777	847.001	639	850	667.998	1001.999	1070.999	802	1135.001	1781	769.001	842	1029	679	404.001	787.999	1420	1184.999	774.001	688	110	697.002	683.999
ENSG00000068745.15	IP6K2	1760.002	1059.999	701.997	962.997	802.999	395.896	702	696	595.002	1900	1786.001	1334	1099.999	1165	1610.001	1794	1538	2274.999	1735	792	1063.001	1517	1409.999	1369.001	2116.001	836.001	1161	1507.002	1416	1774.008	1119	2019.998	1468.002	2278.001	1543.001	826	1403.001	2714.999	1318	734.999	1986	1203	1966.002	715	1241	255.001	1693.998	1468.998
ENSG00000068781.21	STON1-GTF2A1L	0	0	8.842	41.486	48.548	184.992	45.946	6.407	151.968	83.903	0	175.175	42.405	371.27	22.758	0	0	4.592	68.457	0	75.911	34.876	70.945	6.23	61.51	43.062	61.02	2.424	36.302	128.369	26.431	196.256	30.793	20.608	40.849	317.845	89.579	136.683	34.643	11.997	20.522	0	34.764	128.409	48.548	0	48.757	25.985
ENSG00000068784.13	SRBD1	362	414	391.155	323	356	138	240	264	183	452	526	354.999	219	548	383	505	450.999	556	401	291	348	424	445	411	597	305	336	645.999	647.001	551.022	306	584	642	633	443	325.001	562	660	364	217	527	332	675	350	505	78	339	332
ENSG00000068796.19	KIF2A	950	1003.832	747.849	1009	782.077	508.369	1266	699.001	530.014	1726.99	1468.999	1103.001	1353.001	1293.999	1328	1458	1157.999	1497.888	1341.367	916	1043.046	1142.999	1524.462	921.999	1718	1086.001	874.999	1961	1733	1640	1055.12	1587	1646.836	1777	1486.001	535.999	1383.999	1796.999	942	751.002	1575	796	1316.001	1043	1062	228.999	734.999	814.202
ENSG00000068831.19	RASGRP2	39	77	94	30.001	67	131	63	58.999	154	26.001	77.999	730	141.002	467	115	41	93	45.999	66.001	273	147.999	83	271	85	60	217.001	252.001	105.999	89.001	141.001	61.001	101.999	64	102	227.998	409.001	80.001	214.001	53	11.999	107	38	106.001	363	123	16	120.001	144
ENSG00000068878.15	PSME4	1789	2024	1675.001	1603	1172.998	796	1782	990.677	798.001	3179.001	2208.999	1774.001	2116	1863	3811	3439	1857	2714	2684.999	1403.999	1855.733	2000.001	2075	1437	2207	1876	1382.999	2196.001	2409	2692.001	2829.999	1854	2489	1746	1911	1300	2088.001	2335.001	1470	1648	2495	3127.001	2754	1374.999	2190	300	1454	1528
ENSG00000068885.15	IFT80	431	436.999	295.164	493.575	249	179	302.922	250.953	189.736	696.564	500.313	453.38	346.676	572.001	364	503	381.407	585.967	547.467	296.612	261.341	367.384	601	390.36	692.448	425	381	649.697	586.964	708.984	379.555	398.254	719.099	714.701	358.31	251	456.42	805.362	336.081	230.515	465.177	267.999	452.377	367.999	400.805	100	353.622	520.073
ENSG00000068903.20	SIRT2	553.999	441.002	561	520.001	425	241.001	579.001	422	415	690.999	1045.001	969	925	986	1463.999	988.999	863.999	672.001	821	740.999	1035	779.001	1021.999	549.999	1005.79	730.001	506	774	761.174	827.001	890	1070.999	728.999	1163	1229	657.001	790	1254.999	566.001	418	1247	1122.001	1247	695	534.001	85	728.002	612
ENSG00000068912.14	ERLEC1	2005	1588	2227.001	1514	826	754	1487.001	626	643.613	4328.001	1382	1871	1056	2385.001	3406	6929.988	1196	3168	2971.736	1286	1159	1249	2144	924.999	1796.001	1335	1787	1368	1477.999	1225	1804	1502.001	1352	1508.001	1290	1816	1367	1511	1204	2730.999	1369	4939	1413.999	1044.997	1226	214	811	731
ENSG00000068971.14	PPP2R5B	225	478.999	315	247	283	148	266	214	149	284	512	498	486	512	649	444	375	317	424	377	467	448	417	333	423	387	274	345	471	489	337	759	350	486	667	291	549	787	404	207	557	373	715	342	424	28	543	345
ENSG00000068976.14	PYGM	164	101	161	31	83	33	124	33	42	154	159	162	265	198	404.001	371	198	272	385.999	190	745	162.001	518	113	167	159	92	135	68	205	220	497	154	165	527.001	88	333	240	103	107	40	147.999	90	210	164.001	21	81	102
ENSG00000068985.5	PAGE1	14	0	0	1	0	0	0	1	0	13	4	0	0	0	17	21	2	32	9	0	0	1	0	0	3	0	0	1	0	1	1	0	0	1	0	0	0	0	0	5	0	1	0	0	0	0	0	2
ENSG00000069011.16	PITX1	8	20	14	83	1	3	7	24	31	0	78	111	10	10	54	2	184	5	9	6	2	140	37	40	13	42	3	3	136.001	15	4	4	20	4	12	34	101	32	171	12	118	5	98	125	17	2	137.999	2
ENSG00000069018.19	TRPC7	0	1	1	0	1	0	4	0	0	1	0	0	1	0	6	1	0	3	0	0	0	0	1	3	2	2	0	0	0	1	0	0	1	0	0	0	0	0	0	0	0	0	1	1	0	0	0	1
ENSG00000069020.18	MAST4	1037	587.999	458.999	435	493.999	324	676	414	341	1064	831	820	1150	701.001	931.002	725	828	1564.001	981.003	512.999	554.001	860.002	1190.001	609.001	786.999	1032	736.001	1163	933	514	975	1044.999	802	874	675.001	568.999	809.002	1219.3	637.999	332.999	1027	820.001	949.999	511	687	114.001	472	658.001
ENSG00000069122.19	ADGRF5	203	308	211	143	148	193	222	121	143	262	407	516	429	699	301	273	308	253	248	314	370	212	658	214	374	325	438	450	341	457	223	553	442	409	406	606	370	589	229.985	116	534	114	434	353	323	74	250	268
ENSG00000069188.17	SDK2	991	1230	40	1498	2066.999	10	21	1870	23	555	5055.999	34	50	45	217	649	5307	669	651	55	262	4301	66	4322.001	2107	53	26	2759	5563	2619	233	4464	3876	2142.001	294	20	6232	4006.999	3652	250	4383	164	9834.787	64	5083	527	2069	1937
ENSG00000069206.15	ADAM7	0	0	0	0	0	0	0	0	0	0	0	0	0	0	0	0	0	0	0	0	0	0	0	0	0	0	0	0	0	0	0	0	2	0	0	0	0	1	0	0	0	0	0	0	0	0	0	0
ENSG00000069248.12	NUP133	809	742	602	772	805	350	788	667	435	1310	1225	834	912	963	1273.999	1180	1034	1289	918	738	945	949	1178	769	1365	651	644	1412	1051	1325	829	1370.007	1280	1423.026	1043	457	1221	1387	794	602	1346	910	1256	680	867	179	822	612
ENSG00000069275.13	NUCKS1	9455	9943	4865	5372	5913.037	1805	3871	4617	2267.438	10872	10937	4219	4516.853	5291	8241.004	8930.079	10398.497	14417	7209.837	3456.858	5362.074	9086	6149	8132	12011.149	3697	4159	11561	12003	10265.107	5701.409	13693	11478.002	13376	7067	3449	9998	13808.238	9528	4497	9888.625	5938	9751.822	3759.224	10483.937	1457	5269	5405
ENSG00000069329.18	VPS35	1840.999	1902	1796.999	1942.769	1443.774	1062.001	2237.999	1293.049	902.266	3029	3076	2404.129	2354	2372.999	3341.746	2865.451	2282.999	2814.853	2288	2080.002	2379	2084	3011.001	1756.001	3013.876	1734.999	2193.001	3384.001	2944.129	2618.001	1971.998	3116.001	3357	3532.999	2514.001	1473	2344.001	3182.001	1787	1511.001	3380.001	2099	2782.978	1488.999	1753	397.001	1620.003	1152.999
ENSG00000069345.12	DNAJA2	1526	2024.999	1456	1318	785.999	441.452	1108.001	727	501	1852	2035	1314	1505	1527	2152	2364.999	1851	2334	1645	1148	1644	1498.999	1414	1206.001	2046.999	914	1518	1744	1687	1465	1155.001	2196.999	1668.999	2196.223	2114.999	1168	1781	2023	1557	1043.001	1787	1813	1847	884.001	1427	210	1004.001	955
ENSG00000069399.15	BCL3	114	822	246	403.001	403	226.999	977.001	391	295.001	437.001	853	1053	2556.001	922.999	1574.001	545.999	1120.47	226	587	892.001	2274.998	931	1087.001	560	531	905	441	767	761	1259	527.001	1087.001	838	883.001	2811.999	260.998	1574.999	1154	722.001	144	1131	479	1876	713	804.999	78	754	643.999
ENSG00000069424.15	KCNAB2	229	248.001	182.999	172.001	227.001	94.999	207.001	717.001	214.999	273.001	585	374.999	290.001	395	386.001	301	519	272.999	302.999	257.001	501	433	429.001	363	671.998	232	230	321	399.001	548	252.001	801.999	400	703	668	199.001	507.999	791.999	429.001	105.999	558.001	152.999	843.001	292	398	58	513.998	359.001
ENSG00000069431.13	ABCC9	286.514	379	445	101.969	378.759	57.222	361.001	121	264	304	291	608.001	326.999	715.292	560.995	368.354	181.001	337	426.371	888.585	553.538	198.213	1321.515	164.002	322.776	926.543	224	332.852	305	637.364	710.327	423.001	218	276.441	1150.999	245	302.609	564.001	156	260.034	266.302	126	248.318	827.116	357	68.999	147	286.519
ENSG00000069482.7	GAL	11	37	25	13	9	5	149	10	9	198	65	39	385	18	2754	285	58	21	306	71	443	57	100	17	60	100	14	30	50	28	1018	82	36	50	693	11	58	29	29	148	32	1994	33	73	30	1	17	18
ENSG00000069493.15	CLEC2D	122.738	76.113	67.926	65.392	47.455	67.896	68.955	49.157	58.325	69.297	51.305	198.626	49.561	157.533	73.181	71.905	60.297	88.371	58.681	108.012	45.743	58.227	161.725	64.329	121.013	156.134	201.737	144.057	66.332	182.228	98.688	45.796	100.007	91.631	88.445	402.764	61.936	181.52	36.311	43.148	124.587	52.086	58.674	93.627	88.703	24	89.534	145.4
ENSG00000069509.6	FUNDC1	246	223	172	156	89	47	129	91	65	221	242	152	135	232	231	207	196	267	255	120	175	178	173	177	209	99	148	183	209	191	111	231	202	279	197	135	204	233	124	150	209	209	208	93	116	31	111	76
ENSG00000069535.14	MAOB	1672	771	2129	430	599	599	1389	237	727.72	1036	877	2601	1528.695	3766	1821	1187	667	1858	1109	2003	2625	783	4184	568	1567	1191	1725	845.543	776	758	885	1273	888	1030	2998	3159	740	908	601	515	987	520	797	2056	735	144	452.074	651
ENSG00000069667.16	RORA	293	321	412.001	293	180.999	175	465	117	273.025	608	313	774.001	789.001	820.999	1348.001	756	211	613	552.001	689.999	859.001	230.001	1512.999	201.001	488.998	942	245	652.999	311.999	800	832.999	349.999	422.001	477.998	1025	285	347	794.001	233	372	482.999	487	209	1069.001	238	66	207	393
ENSG00000069696.7	DRD4	8	5	0	1	9	3	1	3	1	6	16	7	15	7	32	12	28	8	17	10	10	18	8	23	11	12	3	30	10	24	11	19	20	18	21	5	16	38	11	5	37	14	18	3	15	0	9	22
ENSG00000069702.11	TGFBR3	559	401	627	194	207	200.002	723.004	177	425	599	497	983	980.999	1516	904.001	818	440.001	744	825	856.001	1226	400.001	1881	351	595	1245	468	777.999	496	614	1145	584.999	437.001	598.999	1826	628	576.999	701	316	459.001	721	342.001	662	1256	520	86.999	323.999	340.001
ENSG00000069764.10	PLA2G10	22	0	7	2	1	1	113	3	10	68	6	19	58	14	81.055	52.295	16	31	79.961	20.282	17	4	28	0	15	15	3.033	0	1	0	42	3	4	12	134	1.439	0	11	3	50	5	95	11	0	0	0	4	2
ENSG00000069812.11	HES2	159.001	73	51	202	21	9	279.128	35	16	184	102	56	666	32	201.999	267.999	896	203.999	357	52	653	132	46	72	206	47	21	213	513.001	34	279.999	381	32	258	991	13	61	65	45	40	68	210	1193	25	245	44	65	162
ENSG00000069849.11	ATP1B3	540.001	1249	702.999	1333	1026	382	1061	904	619	1072.999	2086	1347	1501	1168	1612.999	1170	1833	817	957.001	1189.964	1475	2029	1694.001	1264	1794	1335.999	735	2683.999	2706.999	1958.001	902.001	2409	2424.199	2652.999	1511	674	2070	2047	1259.999	624	2187.001	891	2226.001	739	1236	319	1129.001	725
ENSG00000069869.17	NEDD4	401.539	393	211.061	306.649	204.228	98.504	182.835	200.891	129.719	344.927	388.179	390.497	282.341	459.63	263.051	315.077	255.704	400.693	279.726	238.105	220.878	285.359	530.098	219.624	579.406	328.801	240.513	532.877	440.958	637.223	271.461	444.74	466.033	511.354	371.249	194	405.364	671.307	258.224	155.441	520.341	90.228	417.79	404.412	349.604	54.689	267.507	426.766
ENSG00000069943.10	PIGB	68	78	89	100	58	45.999	105	53	45	238.001	142.001	151.999	105.999	155.001	229.001	247.999	110.001	149	184.999	98.001	123	138	148	71.001	108.999	128	68	191.999	144	184	155	129	185.001	187	99.999	49	106	164	84.999	112.001	157.999	223	80	76.999	69	32	94	90.999
ENSG00000069956.13	MAPK6	685.532	1559.939	1914.974	978	625.001	1582	2801.002	524.001	1037	1408.999	982.999	2503.001	2558	3147.994	1544.999	1551.325	883.352	1126.49	1090.999	2004.001	1955.999	830	2609.999	616.974	1203.143	2198	2957.926	1364.999	1186.999	1548.999	1126.659	1288.001	1317	1294	1895.999	1979.984	1247.001	1596.999	648	670	1027.999	1109	926	1426	946.001	155	576	658.629
ENSG00000069966.19	GNB5	747.999	1239	1343	747	576.492	477.999	1959.999	493.001	591.001	971.001	1310.001	1173	2013	1487	2631	1969	1260	1207	1194.999	1426.002	2083.001	1129	1271.097	913.001	991.002	1094	1175	1651.036	1054.999	1276.001	1532	1454.001	1193	1238.999	2021.001	1598.002	1482.001	1536.999	1107.999	966.176	1613.001	2146	1515.998	791	1118.999	194.001	821	751.998
ENSG00000069974.16	RAB27A	420.022	559.144	446.067	264.05	162	292	334.498	198.15	272.48	998.567	337.478	673.229	414.169	845.053	796.295	917.647	343.992	776.101	774.267	417.079	575.228	270.523	616.377	259.093	427.838	384.73	554.073	428.681	363.495	468.224	607.317	545.449	322.634	358.17	667.245	604.251	455.473	492.356	340.925	369.291	312.323	959.09	315.346	553.999	360.268	43.13	159.061	176.99
ENSG00000069998.12	HDHD5	804	714	687	518	638.001	147	636.001	524	206	856	1286	573	937.001	588.999	1442.999	1183.001	1371.999	1219.001	944	483	1032	1318	642.001	768.001	1120	551	353.999	654	855	678.998	708	1481.001	933	1006	986.999	365	1208	1164.999	1070	389	1113.001	1559	1627.001	430	996	93.999	784.999	570.001
ENSG00000070010.19	UFD1	501	533.002	444.001	355.001	364	192	572	307.999	205.999	606.999	967.001	816	806.999	709.999	1008	755.999	727.999	612.001	707.999	496.001	741	768	724	530	869	539	560	664.001	884.776	733.999	507.999	1138.999	783.001	919.999	932	431	843.999	1057.999	541.001	316	891	862.999	951	443.37	686	116.999	612	469.001
ENSG00000070018.9	LRP6	2121.999	2488	1345	1080.999	1295.086	395.999	1001	946.419	557	1855	2555	1474.001	1595	1542	1550	1901.001	2443.038	3198.001	1588	1030.001	1419	2344.998	2191.121	1893	2161	1235.999	984.001	3114	2105.999	3043.999	1407	2945.001	2559	3150	1788.999	908	3045	3073	2170.001	765	2591.999	1001.999	2490	1170	2764.001	306.999	1111	1692.001
ENSG00000070019.5	GUCY2C	0	0	4	0	0	0	1	0	1	1	0	3	0	3	0	0	0	0	1	3	0	0	1	0	1	3	0	0	1	0	0	0	0	0	0	0	0	0	0	0	1	0	0	0	0	0	0	0
ENSG00000070031.4	SCT	1	2	6	1	3	0	0	0	0	3	3	0	0	0	3	0	2	2	0	0	0	8	0	6	5	1	1	0	2	2	1	5	7	4	4	0	1	6	3	1	8	2	13	2	3	0	3	7
ENSG00000070047.13	PHRF1	2639	1860	1932.999	806	1473	477.999	1462	1132	625	1918	2953.999	2022	2793.001	1648.579	3150	2671.999	3739	4187.001	2282.008	1496	2459	2869	1829	2567	2637.999	1305	1888	2023.001	2349	2166	2041.999	3969	2317.55	2867	4224	1485	3407	3395	3014	995	2746	2879.001	3710	1213	3149	215	1907	1937
ENSG00000070061.16	ELP1	1339.048	1199.001	993.999	655.001	803.001	285	673	480.001	372.999	1021.116	1344	954	1123.999	1036	1270.002	1204.002	1261.001	1754.001	992.002	664	984.001	1336.001	1242.999	1204.001	1332.999	815.999	789	1359.998	1310	1489.009	856.001	1306	1382.998	1351.002	1259.998	829	1566.001	1548.499	1107.002	539	1335.001	786	1290.002	706	1590.998	164	1004	876
ENSG00000070081.17	NUCB2	577	682.999	1355.999	818.001	567	630.002	799	410	613	945.831	1007.999	1647.001	655.999	2517.922	1092	1186.427	818.001	830	739.001	1204.001	882.999	875.999	2168	616	977.001	1112	1530	1168	1209.997	835.001	718	968.001	1054.999	1180.001	1069	1146.999	1081.999	1202.012	535	675.999	926	679.999	981	1256.001	732	135	604.705	442
ENSG00000070087.14	PFN2	640.001	1303	724	647	483.999	213.174	294	365	199	771.001	1493	673	530.001	837.001	619	523	1078	637	724.001	485	583.001	950	1137	691	1285.127	582.999	450.999	1343	1227	1061.001	364.999	1480.998	1245	1874	750	353	1213	1369.999	911.001	221	1596	272	1262.999	452	1025.001	158	599	611
ENSG00000070159.14	PTPN3	1192	533	1711	1665	354.001	995.98	1887.824	353	535.001	2814	1008.999	1939	1895.999	1838	5068.001	4699	907	2344	2489	1660	1717.001	883.001	2385	616.999	1663	2199	1902	1699	873.999	864.999	3716	903.001	1039.001	1373	1341	1052	814	1189.001	695.999	1929	1292.101	4313.001	639	1127	534	154	500	922
ENSG00000070182.21	SPTB	47	19	19	10	20	9	41	36	0	36	29	14	28.029	13.999	20	23	60.999	60	27	4	33.016	46	92.001	32	40.001	16	16	43	44.999	22	6	56	23	80	21	33	20	57	47.025	8	57	10	98.058	48	61.004	6.06	28.001	27
ENSG00000070190.13	DAPP1	13	27	24	41	9	16	67	79	33	91	46	59	53	46	124	49	29	21	215	28	61	30	65	29	51	48.001	50	38	28	66	75	39	51	76	45	30	30	59	21	82	77	66	62	38	7	8	26	16
ENSG00000070193.5	FGF10	708.902	257	100	317	123	1085	344	111	694	522	358	1509	259	279	1880	620	259	668	577	965	435	276	1486	175	1003	514	2755	283	267	436	1098	524	233	560	662	1372	215	450	253	543	485	253	303	693	163	17	236	173
ENSG00000070214.16	SLC44A1	1951.999	2258	10241	2117.001	1143.015	3930.072	9561.966	1108	2080.641	3387	3175.999	8968.04	12667	14346	4276.002	3630	2399	2787.66	2512	8303	8286.705	2534	10046.04	1728	3304	8438.063	7642	4054.001	3061.999	2579.001	3138	3188.999	3451.693	3535	5389.999	5996	2541.001	3255	2470	1755	3354	3345	2632	4005.775	1940	413	1141	1603.001
ENSG00000070269.14	TMEM260	623	535	492	648	305.001	309.999	561	231	313.001	1263.146	749	440.999	936	667	1322.999	1493.999	520.001	1180.001	889.001	475	703	625.999	890.999	441	841	750	528.001	1065.999	694	817	814	703	845	886.001	682	358.999	567.999	935	523	650	872.999	1270	603	437	457	162.001	399.001	554.999
ENSG00000070366.14	SMG6	1741.663	1013.521	1124.001	909.001	1081.999	600.999	1101	840.817	867.833	1397.759	2247.001	2479.901	1640.048	2012	1930	1623.567	2325.901	2383.269	1573.003	1468.873	1590.001	1887.591	2016	1761.657	2142	1278.869	1663	1696.69	2010.296	1831.512	1375.28	2399.24	1749.119	2528	2632	1474.999	2171.121	2455.002	1834	684	2556.101	1298	3430.402	1350	1897.331	225.999	1505.002	1495.162
ENSG00000070367.16	EXOC5	902.001	1255.001	1121.001	1006	699	664.147	1202	640	526	1663.451	1164.21	1311	1044.095	1574.987	1480.999	1550	1044.999	1233	1218.999	1043.995	1006.001	1124.998	1559.991	747.994	1587.001	1201.999	1081	1535.143	1382.988	1409	999	1294.999	1590.001	1454.997	1263	865	1157.999	1507	779.998	769.999	1357.001	935	1376.001	1027	1037.998	195	701.999	767.995
ENSG00000070371.16	CLTCL1	229	73	115.001	77	30.001	32.999	46	45	14	277.001	121	109	112	92	152.001	227	132.001	348	451	149.999	119	99.999	331.999	103.001	169	121.999	44	159.002	137.001	143	146	117	139.999	131.001	396	40	118	210	92	124	111	246.001	131	154	136.999	13.001	174	141.999
ENSG00000070388.11	FGF22	19	1	7	8	1	2	2	4	3	14	10	2	8.001	8	21	18.999	15	31	21.001	1	2	8	8	8	10	3	3	1	10	14	13	10	14	18	9	2	4	10	13	5	13.001	24.001	29.999	3	20	1	12	7
ENSG00000070404.10	FSTL3	1772	1197.999	500	92	333	115	174	172	181	3247.001	463.999	628.001	481	572	873.001	3121	461	4168.001	6139	413.001	294.001	512	354.001	383	552.001	314	434	245	361.999	430.001	862	780	262.998	347.999	936	823.999	682	738	440.001	873.437	399	4971	669	447	728	31	468	352
ENSG00000070413.20	DGCR2	3808	3037.001	2768.001	2222.001	3172.001	1101.001	2854	2060	1374.001	4247	6462	3546	4859.23	3700	5154.6	5206	6699	5813	4939.185	2861	5132.001	5804.001	3873	4231.001	5668.355	2530	2744	4645	4684.002	4201.001	3155	9796.438	4996.999	7700.999	5782	2638.999	7884.001	7398	6371	1693	6096.998	5189.999	7784.102	2100	4859	555.999	2751.042	2941
ENSG00000070423.18	RNF126	212.001	272	207	343.999	371.001	150.001	520	367	189	700	1018.001	679	801.001	625	1173	895.998	954.001	412.999	933	480.999	805.999	924.001	540	472.999	926.999	523	250.001	557.001	906	792.999	577	1031.999	738	912	1009.001	259.001	843.001	1092.001	527	284.999	790	1121	1145	436	553	74	751	463
ENSG00000070444.15	MNT	1222.001	1030	848	517	663	369.001	833	582.001	432	1152	1432	1704	1671	1321.999	2163.999	1453	1687.999	1813.999	1464.001	1294	1566	1409	1499	1330.992	1514	1295	1129.999	1331	1082	1578.999	1562.001	1998.001	1129	1638	2635	906	1767	2102	1402.996	552.317	1415.999	1534	1805	1019.035	1534	136	908	1340.001
ENSG00000070476.15	ZXDC	633.999	368	495	490	622.001	241.999	748	405.999	323	679	993	942	1208	886	1153	1033	1084	756	879	712	992	1177	928	729.001	857	832	513	1062.001	855.999	1251.001	947	1019	951	986	1241.001	456	1082	1496	761	387.001	1102	1011	1229	613	836	109	818	862
ENSG00000070495.15	JMJD6	583.999	623	493	180.001	223	137	338	244	144	453.999	462.999	391.001	498	365	850	601	464	893	457	379.999	448	459	339	354	431	284	474	353	391.999	445	431.999	449	350	342	817	404.999	555	455	363	242	391.001	601	572	275.001	512.999	60	318	274.999
ENSG00000070501.12	POLB	80.999	175	72.999	153	111.999	54.001	102	103.001	69	161.001	237.001	141.999	130	167	169.001	155	154.001	117	150	84.999	150.001	141	150	123.002	225	92	113.999	254	218.998	244.999	94.999	226.001	249	270.999	124	50	194	260	101	100	299.001	120	240.001	90.001	141	37	205.999	119.001
ENSG00000070526.15	ST6GALNAC1	1923.001	541.999	976.999	1421.001	433.001	477	1344.987	192.999	306	6541.002	1420.999	807.001	2313.999	1009	7384.956	8519.991	1020	4773.002	4176	1176.999	1898	1315.001	1820	872	2116	1645.999	762.001	1139	1417.999	780.001	4359.999	1617.998	1070	2734	2145	596.001	679.001	1180.999	727.001	2382.06	1305	5481.002	1620.331	645.001	475	194.999	474.999	534.999
ENSG00000070540.13	WIPI1	655.846	287.999	491.001	601	190.999	493.957	931.957	208.001	259	1537.954	490.999	1429.999	1334	961.023	3448	2344.999	314	1148	1621.999	863.001	1144.981	332	1062	298.001	822	748.001	1163	341.001	451	444.001	1580.994	611.001	391.998	470	1315	680.001	399.999	526	245	1120	532.328	2980	424	537.998	338.999	29	362	330.001
ENSG00000070601.10	FRMPD1	2	1	4	4	7	0	0	2	0	9	14	0	0	2	45	11	2	5	20	1	0	3	0	6	4	0	0	1	8	5	20	5	3	3	2	1	9	1	1	20	12	12	12	1	3	0	2	0
ENSG00000070610.14	GBA2	1043.001	701	886.001	726	709.013	469	1372.999	624	439	1470.001	1586	1485	1785.999	1553.999	1990	2232	1607	1755.999	1470.001	1125.999	1631	1571	1375.999	1249	1386.999	1219	983.001	932.001	1281	1465	1346.001	1229.999	1262.109	1308	2062.001	972.001	1301	1666.999	982.001	756	1429	1784.999	1952	858	1097	154	1510	902.999
ENSG00000070614.15	NDST1	3030.001	3363.999	2865.999	1765.187	3360	733	1963.519	2452	1064	2888.001	6278	3094	3289.614	3241	6617.123	4053	5904.001	4215	4086	2259.999	4174.001	4689.001	3940	3841	5047.77	2472	1623	3674	5393.575	4191.001	3663	7774.999	4448.017	5818.733	5311.999	2264.001	5876.001	5873	4722.999	1430.999	5947.119	3180	7816.999	2794.017	4716.001	460.001	2828	2693
ENSG00000070669.17	ASNS	90.047	129.38	64.496	121.5	90.132	43.613	46.512	80.007	47.038	84.121	148.643	99.645	55.61	88.52	122.828	135.462	37.517	136.754	118.459	44.715	98.264	62.074	145.856	43.716	111.877	66.345	33.997	106.826	173.519	180.068	48.819	107.465	154.492	112.83	73.288	86.356	168.745	225.821	46.433	31.065	106.277	92.651	107.781	70.366	37.358	27.783	57.281	59.874
ENSG00000070718.12	AP3M2	331	252	242.999	263	260	112	260.999	225	118	335.999	459	326	290.999	339	302.001	274	345	354.999	325.001	276	278.999	378	487.001	348.001	577.999	299	215	496	489.999	458.048	200.999	458	456.999	549.001	339	219	311	568	301	122	571.001	153	469	225.999	293	55.001	292.001	269
ENSG00000070729.14	CNGB1	7	4	3	3	3	0	1	3	2	4	1	0	1	2	5	5	7	16.001	1	2	3	3	3	0	7	2	0	2	3	2	1	7	1	9	5	0	1	8	2	1	0	3	2	0	5	7	3	2
ENSG00000070731.11	ST6GALNAC2	142.234	304.84	133.131	256.222	208.685	302.323	193.911	81.911	339.558	271.175	363.964	1230.773	357.893	907.309	396.363	392.09	525.105	171.341	395.572	560.247	430.206	300.153	268.229	190.765	553.846	165.245	810.272	285.975	536.975	410.859	218.128	694.831	379.245	550.507	440.096	643.565	229.947	593.14	182.957	104.463	788.968	170.878	816.766	295.007	116.635	39.346	266.69	349.253
ENSG00000070748.19	CHAT	0	0	0	0	0	0	0	0	0	0	0	0	0	1	3	0	0	0	0	0	0	0	0	0	0	0	0	0	0	0	3	0	0	0	0	0	0	0	0	0	0	0	0	0	0	0	0	0
ENSG00000070756.17	PABPC1	15149.301	14918.465	10091.704	15602.726	9686.767	4788.651	9951.943	9972	6923.22	23539.776	24199.946	18905.617	13418.951	16284.963	26313.909	25767.945	20673.816	21123.578	21965.331	15098.955	18302.967	17013.992	26177.572	13491.752	29509.676	12991.955	9895.723	29053.119	21895.014	23323.986	16438.969	29466.84	25744.749	34924.803	22463.817	8520.668	16577.918	29245.748	15330.675	12221.047	24028.966	18468.855	22620.831	15975.806	13946.736	2803	13055.936	12849.566
ENSG00000070759.17	TESK2	63.807	62	43	48	39	19	29	67.516	24.541	90	97.652	75	40	71	88	82.717	60.531	157.588	91	34	39.916	76	73	53.034	85	38.906	61	100	68.001	74.543	69.003	116.061	81	132.29	55	41	47	123.317	64	49.302	107.341	71.672	84.226	31.619	88	7	51	64
ENSG00000070761.8	CFAP20	485	434	232.999	316.999	329.999	149	213.001	263	185	545	698	393	350.999	455	607	510	541	649	600.999	262	393	531.999	410	326	765.001	203	325	506	549	453.074	296	854	563	749	502.001	308	609	700	417.001	235.999	541	452	621.852	251.001	394	79	354.001	272.999
ENSG00000070770.10	CSNK2A2	1254.916	1121.983	1004	1099	786	585	1060.999	825	654	1602	1605.999	1441	1292.989	1470.999	1538.001	1542.001	1259	1696	1366.984	1183	1265.048	1237.999	1736.997	1030.975	1991.988	1024.988	1037	1843.999	1594.999	1781	1137	1935	1660	2093.985	1493.001	873.994	1368	2034	1127	772.001	1810	1113.996	1802.001	1009	1157.987	166	956	1008.979
ENSG00000070778.13	PTPN21	1086.999	1422.001	600	638.001	859	400	503	438.999	315	710	1349	987.18	985	927	1004.001	819	1227	1201	973.999	638.001	937	1247	841	1077.001	1102	607	1003.001	1260	1300	1476	720	1914	978	1382	1348	861	1407	2176	1202	358	1488	686.999	1773.999	558.01	1604	126.001	916	1164.999
ENSG00000070785.17	EIF2B3	362	355.999	261	223	251	98	260	206.001	118.001	349	499	272	310	321	524	421.001	410	477.999	364	191.999	331	437.001	332	341	453.912	250	232	338	394	325	273	424.999	375.999	444	464.042	226	487.999	355	319	173	382	325	568	211.001	395.001	62	262.222	256
ENSG00000070808.17	CAMK2A	15	32	5	1	10.999	1	0	10	2	5	15	5	4	7	4	10	26	16	13	2	1	25	11	7	15	2	8	4	13	11	5	22	15	7	11	2	25	17	13	3	17	0	58	2	8	1	20.028	11
ENSG00000070814.22	TCOF1	1639.936	1383	877	569	1380.999	289	745.001	901	415.999	1170.001	1970.999	1053	1390	956	1578.001	1265	2422.94	2448.999	1174	708.001	1358	1918.999	1095.001	1443.999	1876.001	634	902.002	1570	1830.999	1629	1004	2978	1933	1871.999	1876.001	962	2689	2241.002	2055	519	2018.001	959	2683	792	2394.998	156	1488	1098.001
ENSG00000070831.17	CDC42	2369.326	3416.975	3429	3345.023	2626.021	2901.759	5795.778	2211	2517.999	5610.84	4793	6622.709	6322.928	7173.719	8277.782	5914.317	3218	3572	5216.888	4738.731	6372.884	3701.001	6120.792	2199	6035.999	4296.952	4322.978	5666.963	5586.752	5261.832	4241.001	5617.984	5518.965	5660.001	5961	2822.999	4107.986	5852.998	2568.943	3071.755	5506.857	5191.001	4742.949	3523.776	2631	668	2810.003	2089.825
ENSG00000070882.13	OSBPL3	586.492	467	534	452	494.999	374	616.001	344	377.999	1109	386.001	767	723.001	862	724	757	505	1058.999	790	721.001	686	441	844.999	368	682.001	688.001	730	943.001	467	800	790.66	478.999	522.001	683.001	700	495	558	851	553	437.851	445.999	610	380.999	488.999	404	123	335	361
ENSG00000070886.12	EPHA8	2	1	0	0	1	1	0	0	0	0	1	0	0	0	0	0	0	0	0	0	0	0	1	0	0	0	0	2	0	0	1	1	0	3	0	0	5	2	0	0	2	0	1	0	1	0	0	0
ENSG00000070915.10	SLC12A3	22	0	2	5	2	0	7	0	1	56	4	12	102	2	65	88.999	1	27	522	2	25	2	3	3	12	3	1	6	1	2	106	11	0	8	7	1	1	8	0	80	6	60	5	0	1	9	0	3
ENSG00000070950.10	RAD18	238	175	109	151.001	144.999	62	114	121	58	265	234	161.001	152	159	211.001	190	246	252	155.001	99	148	208.999	185	157	352	164	91	354	323	328	176	297.999	387	279.999	168.001	56	208.999	412	192	90.001	230	112	215.001	136.999	236	36	175.001	217
ENSG00000070961.16	ATP2B1	1212.001	3467.999	946	943	2932.999	425	1014.001	801	469.001	1389	1847.001	776.999	1018.001	994	1261.001	1402.999	1667.999	2019.999	1010.001	795	871.999	1763.001	1172.999	1486.999	1654.001	932	731	2608.464	2128	3407	836	3128	2230.664	2432	1181	747	2876	3428.999	1747	748.001	1591.997	1003	1355.999	851.999	2612.999	376.001	1047.999	1401.999
ENSG00000070985.13	TRPM5	0	1	2	3	0	2	0	1	0	1	2	2	0	1	1	2	3	1	3	2	1	4	2	5	0	0	1	2	0	3	3	1	2	2	0	0	2	4	5	0	4	1	2	0	0	0	3	0
ENSG00000071051.14	NCK2	1392	1360.001	1326.999	656	826.005	321	714.963	740	445.999	966	2068.999	1339	1417	1167.001	1444	1233	1803.001	1648.001	1291	941.131	1550	1511	1270	1160	1624.001	890	1360	1271	1341	1215.001	936.999	2455.999	1195	2143	1926	1090	1766	1889	1658	444.222	1885	1187	2358	675	1490	155	933	794
ENSG00000071054.16	MAP4K4	3077	3940.001	3936	1626	1917	1898.999	2939.002	1727.001	1810.001	1881.18	4382	4376	4189.005	4565.001	2997.804	2338.019	4358	3507.001	2381	2654.64	3825.001	2866	4254.09	3304	3830.503	3297.001	6827.001	3005	3314.002	3492.001	2293.236	5656.999	3399.998	4432	5640.999	5121.999	4133.998	4642.659	3787	1240.023	4418.472	1858	4924.001	2714.999	4215.001	340.999	2009.001	2330.999
ENSG00000071073.13	MGAT4A	219.999	613	1312	180	269	666	1371.999	321.002	562.026	474.999	256	1296.001	1092.001	1517.305	1505	677.001	309.998	335.001	731	1054.001	1244.999	318	1571	194	308	1074.001	1325	691	264.999	628.999	935.001	478.001	335	395.001	961	1066	582	545	279.001	475	338	801.001	302	730	248	68	211	125
ENSG00000071082.11	RPL31	4132	8728.844	4242	7032.993	3296.379	2225.788	4420.408	4024.036	2285.83	9179.999	13344.001	9683.999	6096.001	8354	10283.65	9826.001	6276	5051.998	9339	8826	8127.302	10970	11251.148	3895.001	12650.569	7359.001	4384.999	12323.004	9654.947	9709.667	5491	12224.998	11695.846	19308.677	7741.998	3012	6639.999	14376.999	3887.001	4043.693	12652.843	7690.998	9709.001	7335.98	3619	1421.999	7348.556	6548.999
ENSG00000071127.17	WDR1	5003.001	6780	7879.617	2741.001	3835.999	2871	6455.001	2837	2963	6128.999	7138	9039.001	9358.001	8960	13408.001	8649.19	6955.998	9187.999	7361	6828.001	11058.999	5976	8570.999	4411	6287.627	5708	8873.001	5099	6529.999	5409.999	7569	11355	5452.999	7133.827	12242.999	7624.999	8339.998	7165	5099.001	3654.02	6040	11562.001	7550	5321	6098.542	610	3327	2765.001
ENSG00000071189.21	SNX13	718	678	540	736.109	437.001	314.999	670	369	370.001	1140.769	773.024	809.001	634.998	1103.999	1035.001	1145.001	552.999	985	917.999	634	745.001	660.999	1176.001	539.001	971	828.999	623.999	1233.999	843	1196	844	749.001	1035.999	1015	864	465	674	1151.002	498.999	605.001	1061.001	695	730.001	647.001	566	157	477	663.001
ENSG00000071203.9	MS4A12	0	0	0	0	0	0	0	0	0	0	0	0	0	0	0	0	0	0	0	0	0	0	0	0	0	0	0	0	0	0	0	0	0	0	0	0	0	0	0	0	0	0	0	0	0	0	0	0
ENSG00000071205.12	ARHGAP10	837	966	506	539	624.999	132	630.999	410.001	265	1010	997.013	538	929.999	552.001	1419.001	1534.698	870	1352	1313.001	409	1178.001	1093.626	856	774.999	1244	691	439	1092.001	926	1439	1064	1122.001	857	1320	1358.436	255	1241.999	1469	763	727.001	1073	1099	1082	481.025	1102.999	175	901.939	1168.999
ENSG00000071242.12	RPS6KA2	1472.001	1057.001	1579	868	680	594	1853.001	718	575.001	1394	2381.002	2071	1899.998	2554.999	1772	1374	2148	2141	1970.999	1701.999	2628.001	1592	1614.999	1466.999	2317.528	977	2039	1414	1309.999	1261	1578.999	1855	1533	2178	2203.001	2108	1596	1637	1399	490.001	2779	2183.999	3781	936	1157	180	1166	902
ENSG00000071243.16	ING3	150	158.999	126	156	122.998	105	166	84	93	249	241.999	271.999	206	309.001	241.999	243.001	135	158	239	175.999	204	174	289.999	116.999	264	207	182	389	272	348.001	186	257.999	280	332.999	229	98	196.001	325.112	108	112	263	157.999	199.001	167.001	138.999	29.001	134.001	169.001
ENSG00000071246.11	VASH1	2243	2042	1527	795.001	1808.999	554	800	1354.001	901	1008.999	3691.001	2180	1512	1676.999	1385	1395.999	3459	2283.999	1287.305	1241.96	1652.999	2232.999	1635.019	2604.929	2415.552	946	2229.999	1481.532	2459.999	2263.001	801.001	4625.864	2128.426	3114.871	2856.999	2391.761	4135.001	2998.001	2974	547	2939	522	4558	931	3576.867	197	1999.999	1454
ENSG00000071282.12	LMCD1	245	451.001	1361	73	167	139	759	119	349.001	144	284.999	895	1086.001	964	1569.001	188	387.001	334.998	296.001	1769	1000.999	241	2139.999	275	346	1071	446	307.999	263	243	585.001	366	243	394.001	1868.999	736.999	321.999	505	241.001	123	337	168	460	1295	331.001	51.999	221	215
ENSG00000071462.12	BUD23	1047.123	1046	772.001	624.999	545.999	210	718.001	495	283.001	880	1420	674.999	968	735.998	1565.998	1075.999	1370.002	1345	1031.997	497.999	948.001	1192.999	699	905.001	1217.999	482.001	729	925.999	1108.999	938.78	781.999	1460.999	1075.001	1506.002	1279	618.999	1261	1335.999	1141	487.135	1207.001	1276	1458.001	427.001	985.999	155	883.001	562.04
ENSG00000071537.14	SEL1L	1700.001	1955.001	2081.001	1635	1614	1354.001	2025.826	1250.001	1295.064	2580.999	2492	2935	2106.001	3881	2809.999	3122.999	1891.999	2308.999	2010.999	2066	2232.193	1843.999	3893	1581	2689	2249	2348	3586	2598	2835.004	1869.597	3127.999	3017.999	3160.999	2642	2228	2849	3308	1658.001	1312.001	2800.999	1751.999	2549	2153	2035.999	368	1001.482	1410
ENSG00000071539.14	TRIP13	139	91	22	136	165	19	46	146	28	270	331	50	54	57	68	99	310	245	153	40	53	265	67	149	482	31	25	311	530.999	218	45	415	432	413	55	22	206	413	162	38	252	38	296.999	57	211.001	29	217	121
ENSG00000071553.18	ATP6AP1	994	791	1234.001	1232	1083	868.273	1990	1113	722	2282.001	2455	2836	2663.029	3554.999	4737.999	3301.288	1652.001	1206.646	2819	1930	3409	1794.999	2787	1067	2650.001	2113.999	1292.001	2374.488	2273.001	1938	2592	2866.002	2256	2816	2801	1095	2095.999	2701	1224.001	1412.813	2683.375	3479.001	2888	1453.001	1074	248	1089	1139.001
ENSG00000071564.17	TCF3	2143.001	2494.001	797.999	1679.001	2563.89	389.002	884.999	1995	532.954	2188.001	6032	1451	2284	1136	2966.999	2565.001	5955.577	2974.001	2218	1252.999	2151.001	4869.001	1364.001	3347.001	5059.021	957.001	999	3453.003	4585.998	3816	1617.999	7617.999	4442	6260.001	3374	870.999	5669.002	5466	4649.001	888.618	6141.998	1866	7947.804	914	4114.002	358	3283.998	2659.001
ENSG00000071575.12	TRIB2	632	2033	394	1303.999	1936	182	356	1316.001	214	568.001	4225	612	1045	704	514	459	3416	785	628	432	629	2732	631.001	2795	1844	482	495	2516.384	3903.001	3192.989	423	3825	2889.001	3863	943	498	3361	4490	2563	187	3667.769	297	4870.999	498	3171.001	274	2758	1632
ENSG00000071626.17	DAZAP1	2267	1904	1343	771	855	421	896	886.999	471	1563.001	3328.001	1706.999	1964.555	1377.002	2652	2111.998	4029.001	3649.613	1796.001	1112.999	2038.999	2944	1583	2672.998	2311.999	1141	1592.001	1778.999	2706	1911.001	1562	3353	2532.999	2873.001	2877.999	1524.999	3147.999	3186.999	2869.001	604.999	2364.001	2061	3044.999	971	3033.358	205	1732	1315.001
ENSG00000071655.18	MBD3	2578.447	2650.739	1759.533	918.539	2376.172	550.561	1495.456	1695.978	938.089	2233.471	4168.139	2093.627	2646.316	2107.31	3763.399	3096.57	5032.027	3523.242	2717.541	1444.904	2912.043	4582.662	1988.442	2588.82	3731.092	1430.604	1657.448	2191.096	3405.371	2546.417	2057.721	5823.241	2907.105	4196.341	4416.561	1669.723	4708.196	4222.601	4307.296	1231.695	3425.395	3051.63	5595.108	1297.056	3968.285	300.799	2982.001	1854.949
ENSG00000071677.1	PRLH	0	0	0	0	0	0	0	0	0	0	0	0	0	0	0	0	0	0	0	0	0	0	0	1	2	0	0	0	0	0	0	0	0	0	0	0	0	1	0	0	0	0	0	0	0	0	0	0
ENSG00000071794.16	HLTF	592	676	308	534.337	431	165	210	397	186.001	846.999	798	331	298	482	566	665.412	606	781	590	335	452.999	600	667.001	457.001	1077.001	428.999	326	984	889.999	807	354	847	1021.999	959.001	380	247.999	616.999	1060	467.999	339.973	852.93	275	696	379.001	635	122.994	420.999	668
ENSG00000071859.15	FAM50A	1318.999	1228	1697	351	534.001	369.001	981.999	482.001	475	778	1084.382	1320	1480	1271.001	2189.001	1427.035	1123	1680.999	1189.001	877	1456.002	885	958	835	1021	869	1697	676	873.999	656	1382	1324	727.001	982	2329	1458	1115	1061	1200.001	604.43	905	2219	1442.48	717	1189.999	96	830	595
ENSG00000071889.17	FAM3A	501.999	373	396.999	436	479	217.999	571.001	460	370.001	829.001	1192	951	1045.001	842.001	1394.999	1180.999	971	760.001	950	699	1046.999	1152.999	771	588.002	1043.001	569.001	560.999	764	981.999	800.002	888.494	1598.999	771.001	1333	1354.999	400.001	1076.001	1118	740.999	418.999	1219.999	1712	1325	495.001	571.999	118	872.001	518.001
ENSG00000071894.17	CPSF1	2137.001	1864.999	1432.999	1494	1590.001	603	1285.999	1129.999	742	2003	3313	1898.001	2651.993	1875.001	2833.005	2556	3079.002	3010.999	1991.001	1628.001	2132.969	2963.998	2162.999	2503.999	3032.997	1826	1369	2166.999	2635.999	2964	1802.001	3693.999	2541.651	3265	2869.998	1123	3307	3980	2598	1009.444	3295	2589	3522.001	1280	3318.001	242	2268	1841.001
ENSG00000071909.19	MYO3B	42	68	40	48	66	13	19	56	9	53	94	34	13	46	97	59	45.001	32	170	14	26	96	43	35	57	17	11	103	103	75	76	142	91	149.999	23	9	89	172	36.999	34	130	44	80.999	48	56	17	71	67
ENSG00000071967.12	CYBRD1	888	1282	1019	804	525	859.001	1272.999	530	2110	1281	995.001	3922	1903.999	4549	1918.001	1064.001	751	898	1268.001	3119	2193	985.001	3982.018	800	1883.999	2005.001	1292.999	2364	1142.999	2384.001	1810.001	1791.001	1186.999	1791	3263	1419.999	1056	2567	622	694	1415.999	633.999	1307.001	2184.999	738.001	261	857	1380.001
ENSG00000071991.9	CDH19	0	0	0	0	0	0	0	0	0	0	0	0	0	0	0	1	0	0	0	0	0	0	0	0	0	0	0	1	0	0	0	0	0	0	0	0	0	1	0	0	1	0	0	0	0	0	0	1
ENSG00000071994.11	PDCD2	736.001	795	642	676	538.001	261	744	438	283	1049	1073	755.001	928.999	783.999	1417.999	1181.107	1044	961	900.998	665.001	1018.001	996.999	926.999	608.999	1167	661.999	602.001	931.001	937.002	950.998	602	1174	943.002	1234	1139	497.001	1007.001	1029.985	827	452.001	1137	1046	1247.999	541.001	769	146.998	700.999	540.001
ENSG00000072041.18	SLC6A15	0	0	0	0	0	0	1	0	0	0	0	0	1	0	0	0	0	0	0	0	0	2	0	1	0	0	1	0	0	0	0	0	1	0	0	0	0	0	0	0	1	0	0	0	0	0	1	0
ENSG00000072042.13	RDH11	986.003	1271.001	1637	581.001	759.044	461	1083	556.195	464	1096.973	1362.291	1229.737	1258	1732.723	1810.001	1380	1267	1488.001	1130.493	818.999	1414	1110.998	1815.454	984	1369.863	1124	1179.738	1387.117	1504	1379.001	943.94	1890.034	1350.02	1434.999	1429.396	985.001	1571	1537.953	1150	622.256	1552.987	898.966	1397	930.739	1177	153.999	693	551
ENSG00000072062.15	PRKACA	716	885.001	670	847	958	450.999	1024	848.999	560.001	1703	3060	2256.001	2229.001	2342	2886.002	2419.577	2482.76	1030.999	1960.002	1496	2581.999	2287.001	2186	1326.999	2868.01	1332.001	1030	1833.999	2608.999	2213	1607	4117	2257.999	2933	3062.001	771.001	2672.001	2869.001	2033.003	779	2765	1790	3634.999	1206.001	1767	217	1238.658	1285
ENSG00000072071.16	ADGRL1	1485	1805.001	482.999	917.999	2304.042	87	516.999	1240.001	246	2000	3631.169	567	1118.001	630	2081.002	2643	3555.999	2591	2476.074	577	1509	2849.999	923.001	2080	3070.999	654	257	2439.001	2090	2903.244	1433.999	5175.012	2696.134	3247.999	2061	289	4250.002	4069.908	3465	836	3566	1576	4357.999	644.001	3042.001	284.001	1899	1923
ENSG00000072080.11	SPP2	0	0	4	0	0	3	0	0	0	0	0	8	1	0	0	0	0	0	0	9	0	0	4	0	0	8	3	0	0	0	0	0	0	0	0	1	0	0	0	0	0	0	0	1	0	0	0	0
ENSG00000072110.16	ACTN1	3071.001	6715.998	3886.999	2460.768	6631.999	1405	2664.007	2937.957	1450.066	4053	6710.003	4620.999	5054	7151.815	13647.999	8781.003	6361.003	3676.852	5269.786	2451.998	6116.998	6349	5889.302	4960.001	4305.871	3395.984	3037	5665	7572.431	5639.001	6144	10643.051	6195	5315.78	4867	3593.001	8096.004	9341.004	4259	3248.44	5743.036	7867.001	8342.911	4314.193	9014.213	528	4666.573	3593.999
ENSG00000072121.17	ZFYVE26	1268.001	805.001	1874	637	760	859	1115	853.317	706.001	995.999	1381.001	2224.001	1447	2314	1625.999	1238	1326	1540.001	1265.001	1300.001	1546	1217.298	2696.999	1152.999	1221.999	1937.002	2293.001	1489	1187.002	1559.001	1223.999	1707.093	1232	1724.999	1595.999	1724	1489.999	2018	1278.001	591.998	1578	1055.999	1762.999	1341.999	1168	166	1096.01	1128.002
ENSG00000072133.11	RPS6KA6	47	115	33	23	53	25	19	17	15	34	71	22	30	46	13	22	33	55	28	15	46	51	29	36	53	18	17	182	81	92	21	48	158	118	17	48	57	116	47	29	91	11	41	11	65	17	53	71
ENSG00000072134.15	EPN2	508.999	685.001	359	573.001	581.999	351	529	500.001	353.001	805.904	1131.001	889	909.182	948	1282.936	1009.853	935.001	682.001	1004.001	682.001	794.999	1000.002	898.999	652.607	1036.999	727.999	593	1007	921	1084.999	911.062	1422.998	1041.999	1312.998	1044.001	551	1180.001	1710.999	638.001	460	1382	874.001	1345.001	722.001	789.999	126	813	887
ENSG00000072135.13	PTPN18	1175.001	684.001	907	914	417.999	404	1025	521.999	525.998	1337	1662.002	1616.999	1817.001	1379.349	2752.002	2170	1588	2029	1553.998	1250.781	1898.999	1508	1567	1006	1530.999	1093.001	1230	1170.999	1263	1101	1634.001	1719	1199.375	1865	2312	987.999	1239	1566.667	1121	821	1314	2225.999	1521	1031.001	913	149.001	1090	925.998
ENSG00000072163.20	LIMS2	144	336.999	397	131	390.999	148	145.999	242	231	133.001	464.999	751.001	334.001	1101.001	235	168.999	533.999	185	144.001	457	422.001	504.999	589	393	317	433	373.001	469	432.001	368.001	175.999	753	373	505	400.999	575	383.999	741	373	77.999	434.999	138	553.001	514	582	47	439	317
ENSG00000072182.13	ASIC4	4	5	0	0	0	1	2	4	5	4	5	2	1	6	1	4	4	9	2	0	0	3	2	3	1	1	0	3	2	3	5	0	1	1	6	0	8	1	3	1	4	2	5	8	4	0	5	7
ENSG00000072195.15	SPEG	251	307	119	89	242.999	24	68	142	83	116	351.001	161	99	348.999	66	101	293.001	230.001	235	57	229.999	371.002	233.001	352.001	221	137	63	139.999	211.001	481	94	377.965	281.001	245.999	223.999	66.001	463	683	299	50	246.001	109	277	282	427.001	37	413.999	266.493
ENSG00000072201.14	LNX1	375	155	112.001	251	100	47	111	82	65	790.001	258	120	174	114	881	616	240	854	606	86	149	165	169	136.999	334	141	188	316	185	143	462.999	225	247	336	174.999	70	119	279.001	144	278.27	317.294	888	171	81	88.999	30	115	126
ENSG00000072210.19	ALDH3A2	1672	1745.999	1317	1387.001	1452.998	192.002	844.001	813	418	1705.999	2083.002	1237	1502	1185.34	2352	1994.038	2178.001	2306	1581.001	828.999	1724	1985	1456	1550	1654	734.999	1129.999	2255.001	1862	2089	1300.001	2381.999	2146.999	2424.999	1655	689	2120.002	2315.999	1621.999	1094	2527	1462.001	2989.002	529.998	1397	279.999	1277.001	929
ENSG00000072274.13	TFRC	2150	2130.999	1884.999	1119	1166.999	984	3081	1152.999	491	3871.802	2736.681	1484.089	2572	1529	4239	5130.001	2234	4031	2484.001	2003	1782	2085.002	2068	2327	2141.001	2178.001	1960.999	2254.999	2817.007	1724.002	2293.681	1478	2421.001	1825.999	1397	2679.001	3646.051	1921.998	1522	1730.431	3253	3600	3594.001	1143.314	1810	242.001	861.999	1045
ENSG00000072310.18	SREBF1	1322.997	1045	1221.999	894.001	2085.999	765	2401	1237	930.001	2476.999	2940.003	2759.375	4551.002	1813.001	8777	5030.591	3719.001	2612	3497.999	2132	3806.999	2760	2604	1990.001	2325	2473	1288	1896	2723.002	2992.727	5716.999	3627.999	2535.001	2506.002	6123.014	1154	4651.001	3039.019	2067.001	1531.71	3253.999	4101	4352	2350.998	2048.003	238.001	2015.003	1719.999
ENSG00000072315.4	TRPC5	0	0	0	0	1	0	0	0	2	0	1	0	0	0	0	0	0	0	0	0	0	0	0	0	0	0	0	0	0	0	0	1	0	1	0	0	0	0	0	0	0	0	0	0	0	0	0	0
ENSG00000072364.13	AFF4	2160.999	2723.999	2422	2316	2299.636	2050.052	3626.001	1714	1509	4574.001	3254.453	4334	3463	4583.312	5399.001	5708.999	2818.009	3410	3743.999	3111.999	3702.001	2761	5184	2082.999	3560.485	3729	2573.001	4672.001	3912.001	4515	4357.001	3629	4149	3877.999	3733.001	2271	3316.999	4862.999	2154	2739.007	4248.532	3733.001	4113.999	3557	2787	500	2174	2843.001
ENSG00000072401.15	UBE2D1	134	258	107	302	172.279	307	351	207	210.001	375	374.011	574.786	382	576	368	301	232	129	268	290	433	328	421	165	443	306.999	351	569	545	470	252.999	446	543	424	336	184.378	329.001	514	202	191	436	192	467	256	222.001	56	245	208
ENSG00000072415.10	MPP5	636	756	815	504	295.999	310.001	581.999	274	231.999	804	773	728	706	869.999	869	940	600.05	1045.999	658.001	515	632.001	601.999	845.001	465.001	634.999	594.001	930.001	919.999	617	723.999	595	896.999	851	861	706	599.001	721	782.999	597	423.999	795.999	786	550.001	422	711	123	321.999	417.001
ENSG00000072422.17	RHOBTB1	648	1089	306	710.032	735	313	285	667.999	503	413.999	1818.001	890	430	1000	517	356	1380.999	563	494	380	413	1122	857	1156	1142	440	974	1167.001	1673	1430	445	1877	1489	1627	522	543	1428	2073	1152.999	286	1830.001	274	1853	422	1560.999	112	1226.003	914
ENSG00000072501.19	SMC1A	4006.001	3049.001	2578	1258.001	2194	705	1756	1577.001	1019.605	2978.999	4015	2287.002	2619	2321	3581.001	3351	4832.998	5873	2957.001	1691	2851	3564.001	2795.999	3069	4024.999	2200	2425	3759.662	4091.001	2966	2463	5652	3940	3996.001	4146	1897.001	4559.999	4524.999	3711.001	1377.001	3480	2300	3901.001	2015	5573	444	1937	2342.002
ENSG00000072506.14	HSD17B10	1456	1697	1494	489	720.001	270	817.999	611	310	1106	1931.999	1109.001	1231	1103	1996	1674	2083.001	2189.001	1387.001	874	1461	1727	1059	1246	1745.999	723	1123	910	1414	903.001	835	2444	1359	1813	1969	1067.001	1854	1486.001	1813	550.999	1278.001	1845.001	2267	542	1818.001	164	906	610.001
ENSG00000072518.22	MARK2	1240	1098	1264	833	1020	585.002	1416	862.001	536.998	2087.987	2354	2102	2671.999	2072.998	3852.999	3334	2508	2171.001	2236	1422	2481.998	2095.001	1972.999	1420.001	2224.999	1559.001	1474.001	1851.002	1782	1837	2577.001	2880.001	1936	2451.998	3032.001	1169.001	2123.999	2448.002	1880	1146.391	2169.002	3012	2606	1212	1614	182	1281.999	1245
ENSG00000072571.20	HMMR	368	351	37	197	146.001	15	27	156.001	23	561	318	34	32	22	65	177	299	711	192.001	25	31	257.001	48	302	369	44	42	306.998	617	228	35.001	512	520	488	44	67	105	595	288	78	192	33	238	75	316	30	215.155	113
ENSG00000072609.18	CHFR	793	517.003	609.999	431	525.999	284	694	511.933	281.001	705	937	853.999	1008	631.999	1133.804	906.001	1041.002	1294.001	856.999	583	821.107	970.998	771	840	923.001	714.799	557.001	551.135	892.001	854.077	915.001	882	771	793	1143.001	565.999	914.001	1168.33	873.001	354	892.802	1054	1182.038	646.002	968.818	88	881	704
ENSG00000072657.10	TRHDE	8	16	20	2	2	4	9	7	28	14	13.999	30	34	27	40	19	15	6	24	10	50	22	83	11	5	51	17	36	6	31	28	13	11	5	113	4	34.999	39	6	16	2	10	3	20	23	4	15	6
ENSG00000072682.20	P4HA2	4479.001	1464.999	1516.999	779	912.999	497	1223	885.999	525	4059.001	2319.999	1446.755	2007	1781	2723.999	3958.001	1975.002	7191.999	4653.002	872	1985.002	1424.002	2048.001	1401.001	3952.998	1460.999	1146.999	1164.999	1990.999	1072	1674.001	2650	1762	1815	3470.001	910.001	2526	1766.684	1531	1610.001	2568.001	2615.999	3590	1488.999	1772.002	115.001	968	933.001
ENSG00000072694.21	FCGR2B	7.903	83.871	9.049	10.366	9.901	19.06	179.188	675.735	43.136	17.215	26.198	34.657	56.762	48.415	20.93	21.731	17.957	6.997	71.136	22.974	272.988	18.61	149.305	16.542	56.772	47.455	32.037	25.669	9.624	63.701	10.169	52.922	8.808	144.644	77.568	19.053	47.229	63.017	21.257	32.432	29.772	21.181	54.305	16.098	21.565	13.782	45.32	6.916
ENSG00000072736.19	NFATC3	761.621	828.311	566.916	718.8	814.824	411.571	688.613	589.256	445.323	1243.338	1290.034	1196.842	1009.293	1391.152	1428.451	1301.327	1123.514	1084.281	1024.558	827.147	1125.527	1198.74	1541.079	782.646	1658.321	776.808	625.001	2016.919	1427.41	1828.064	889.881	1740.727	1630.667	1668.941	1222.797	565.301	1392.518	1898.323	972.253	602.218	1656.502	897.577	1552.064	904.941	994.312	211.187	918.468	837.055
ENSG00000072756.17	TRNT1	275	398.999	221.001	233.001	282.001	93	283.673	175	143	348.238	359.001	249	291.999	287.182	335	265.019	329.075	344.001	204.128	182	229.001	298.125	291	275.001	396.252	221	222.999	407	371.097	453.273	232.176	388.999	431.457	408	338.07	173.999	426	387.998	251.999	152.001	372.14	194.001	369	219	300	45.001	285.217	240.999
ENSG00000072778.20	ACADVL	4175	3131.997	5018.999	2418.999	1823	1437.01	2584.002	1830.999	1141	3722.001	5989	4749.999	4057	5276	6950.001	5868.998	5625.999	5940.997	5020.999	2988.001	4104.001	4058.001	4481	4356.001	4709	3775.004	3290.999	2993.999	4288.996	4460.001	4726	4952	4110.001	5411	5442.997	3297.999	4190.999	6533.001	4146	2115.999	5530	6618.999	6399.999	2522.999	4263.001	410.999	5985	3457.999
ENSG00000072786.13	STK10	485	503	663	357	342.001	398	518.001	853	369	620	759	1572	722	1229.999	797.002	1104.999	670.999	789.001	564.999	853.001	1084.001	684	1259	503	712.053	707.001	820	676.999	592	657	800	1046.011	535.999	900	1027.999	716.999	864.001	878.001	583.999	299	819	664	903	874.001	517	70	441	472
ENSG00000072803.18	FBXW11	1050.999	1249.999	1262	857	644	546.006	1005.062	630.001	549.999	1414	1799	1481.999	1224	1492	1847	1742.999	1672	1441	1310	1133.999	1376	1442.999	1860.001	1061	1451.001	1251.999	1294	1880.001	1440.001	1550.001	1207.999	1694.001	1716	1790	1646	1055.999	1693	1600	1201.001	753	1538	1245	1719	899.999	1217	219	823.001	820
ENSG00000072818.12	ACAP1	139.999	175.001	559	35	54	130	118	67.001	279.999	65	123	785	183.999	570.999	219	76.001	151.001	126.001	84.999	447.999	206.999	139.999	481	120.001	105.001	251.001	535.001	145	76	208	187.999	271	94	209	548.001	577	273.999	249	212	29	159	85	210	480	168	20	177	63.001
ENSG00000072832.15	CRMP1	820	513	57	622	525.001	158	100	265	214	376.999	1636	380.001	215.999	460	160	387.999	902	976	483	195	281	592	226	743.999	1490	112	329	423.999	1132	767	194	1462.001	938	805	408	592	815.001	1185.999	998.999	251	2173.002	171	2310	125	998	33	614	882
ENSG00000072840.13	EVC	1897	1168	4378.999	638	1057.001	1718	1671	790	1354	1027.999	1840.999	3421.001	2561	6248	926	938	1771.998	1581.401	1261	4021	1394.001	1748	3223.001	1565.999	2019	5133.802	7530	1526.999	1262.001	1869	871	2319	1290	1929.999	2290.001	5672	2033	2549	1604.001	431	1989.001	594	2377	2046.998	1809	178	1314.001	1641
ENSG00000072849.11	DERL2	510	596.999	613	487	411	306	589.999	277.999	276.001	762.999	932.998	836.999	785	1008	951	809.001	576	652	579	665	697.001	757.999	879	509.001	872.001	732	617.001	838.999	769	873.001	508.999	959.999	781.002	948	857.001	660	934.001	922.999	535.999	365.833	841.001	629.999	864.999	487	626.998	110	428	329.999
ENSG00000072858.11	SIDT1	333.999	55	212.999	90	47	60	198	25	62	835	64	194.001	541	205.999	1532	998	110	647	782.001	148	104	69	226	65	300.001	162	116	255.001	111.999	151.999	860.001	132.999	63	156	235.999	111	118.999	178	156.001	588.001	134	1191	91	150.001	87	13	48	100
ENSG00000072864.16	NDE1	1204.003	764.001	654	644.001	490	255	661	541.001	313.326	1312.001	1352	1292	783.113	961.639	2399.921	1800.999	1339.999	1678.999	2156.001	797	879	966.999	1166.652	1027	1567.889	842	857.999	868.458	1371.999	799.659	2058.999	1422.999	1110.01	1545	1125.63	655.999	760	1639	1048	892.001	1105.85	2767.001	1566	747.214	1029	86.001	815.998	956
ENSG00000072952.20	IRAG1	213.001	1407	348	171	1027.129	85	292	472	197.001	152.001	2056.999	376	519.999	851.001	259.001	236.001	1462.001	262	259	150.002	957	1769	730	1097.999	322.999	274	180.999	979.999	1282.999	1820.001	181	1643	1283.932	872.999	442	256	2001.001	1647	1142.999	127	1077.001	94	1957	349.999	1897.002	108.999	1370	644.001
ENSG00000072954.7	TMEM38A	27	60	22	21	30	5	30	41	7	20	62.004	16	69	25	32	56	38	29	46	20	40	39	23	31	60	17	28	77	44	62	14	77	48	100	52	17	59	93	67	18	86	36	47	15	47	7	38	26
ENSG00000072958.9	AP1M1	521.002	549	510	494	532.001	325	802.104	425.001	348	780	1410	1520	1283	1321	1501	1097	1106.096	833.001	1019	1010.001	1440.998	1004.001	1428	588.001	1439.001	889.002	687.001	946	1129.001	941.001	831	1812.999	1025.001	1434	1828.998	613.999	1197	1283.612	715.001	414	1332	903	1429.002	1083.001	770	103.999	816.002	668
ENSG00000073008.15	PVR	498	587	1365	389	454	467.723	1047.001	485.999	313.223	752	820.108	1420	1136.999	1305	978.001	728	935.999	966.999	1161.999	1032	1163	947	1111	590.999	790	977.583	883.001	767.999	766	855.001	570.001	1012	852.999	1024	1010	1211.999	1119	1203	584	339.001	780.998	980	942	755	718.001	101.999	520	539
ENSG00000073050.12	XRCC1	839.001	634.999	510	419	514.999	147	348	405	193	753.458	1389.001	648	750.627	541.001	1050.756	903	1262.001	1131	889.657	442	741.055	978.357	687	886	1263.701	505	517.3	911.32	1038.74	856.438	650.001	2006	1009.09	1705.502	976.38	399.001	1170.999	1635.001	1062.001	351	1262	906.999	1262.807	405	1112	104	767	693.001
ENSG00000073060.17	SCARB1	271.999	381	239	602.002	691.231	196.001	274.001	459	246.001	256.001	1311.001	714.002	534	724	292.999	328	1207.001	372.001	206	368	859	1165	589.001	769.999	878	340.999	508.998	718.28	1208	867	194.999	1462	1206.001	1202	649.999	527	1031	1245.001	659	125	1135.999	110.001	1440	424	912	114.999	642.001	571.001
ENSG00000073067.14	CYP2W1	0	0	0	0	0	0	0	0	0	0	1	0	0	0	0	1	0	0	0	0	0	2	0	0	0	0	0	0	1	1	0	0	1	0	0	0	0	2	0	0	0	0	0	0	0	0	0	0
ENSG00000073111.14	MCM2	1956.001	1671	445	519	1688.999	133	263	1049	245	1020	2439.997	494.999	430.999	287	742.001	615.999	3597.012	2859.999	789	348	569.999	2287	546	2077	2932	291.299	477	1744	2749.002	1276	353	3657	2384.108	2770	698	350	2642.999	2865.999	2919	223.999	1782	375	2772.001	351.999	3567	258	1385.001	1212
ENSG00000073146.16	MOV10L1	56	93	55.001	35.999	60	48	7	27	85	22	52	331.999	32.999	305	37	31	68	30	25	107.001	33	47	86.001	62	58	47	184	92	72.999	147.001	32	78.001	51	61	32	146.001	106	204	45	14	56.001	18	51	147.999	60.999	5	87	60
ENSG00000073150.14	PANX2	87	126	340	66	41	112	219	30	94	94	82	286	450	318	651	285	86	104	138	243	456	114	277	66	74	273	560	146	81	89	549	200	64	99	435	427	133	183	143	133	108	834	74	133	75	4	66	65
ENSG00000073169.14	SELENOO	398	251	472	338	325	181	594	379	239	770	762	794	740	829	1454	1048	799.998	703	947	663.999	869	984.999	735	534	699.999	726	350	445	687	649	893.137	866	648	752	1028.001	375	749	1022	658.001	377.017	755	1357	1200.001	434	559.001	74	865	524
ENSG00000073282.14	TP63	5	7	0	4	4	0	0	4	0	6	4	3	0	0	4	5	5	21	5	0	2	2	0	2	20	6	0	13	8	6	0	4	7	19	2	0	2	9	6	0	5	2	4	2	8	0	1	6
ENSG00000073331.18	ALPK1	295.999	273	252.998	331	197.001	142	278	178	156	436.999	344.001	319.999	485.999	272.999	1188	438.999	335	416	403.999	225	507	319.001	595.002	345	296	365.001	260	555.173	368	549	555.002	429.001	385.001	531.001	550	219.001	328.999	643.999	333.001	243.001	446	459	387	272	282	53	290	397
ENSG00000073350.14	LLGL2	1642.999	581	1542.001	1165.001	864.999	986.002	3529.001	626.001	723	4173.999	1483.999	2126.001	5198	2548	7418.901	6371	1800	3362.001	6161.999	1876.999	4046.001	1654.999	2013.999	1164	2285	2350.002	1758.002	1453.999	1202.999	1183.999	6088	1909.999	1339	1932.999	3884	1201	1351	1523	1321	2536.637	1703.001	9629	1658.999	1097.598	957.001	170	1129.001	1413.999
ENSG00000073417.15	PDE8A	672.999	694.999	312	587	456.126	361	647.001	341.001	312.999	644	870.999	917.001	871	795.001	905.999	692.999	585.001	620.001	850.002	500.001	837.003	742.999	884.001	547.999	1347.001	615	551.977	1084	755	1480.999	726.001	1017.999	797	1048	958.001	506.001	944	1457.001	536.999	382	1123	570.999	914.001	515	599.997	127	672.999	925.001
ENSG00000073464.13	CLCN4	89	144.001	279.999	79	110	44	100	55	39	120	176.999	166	82	284	245	225	154.001	133.002	193	91	273.999	122	423	115.999	166	223	146	142	214.999	210	218	313.999	163	250	219.001	121	218	372	203	96	83	207	156	150.999	121	21	90	74
ENSG00000073536.18	NLE1	388.001	409	252	310.999	409.999	71	272	333.999	100.001	478	783.999	300	451	324	627.999	533	781	555	457	302	474	698.999	497	436	801.999	282	158	631.001	679.001	614	261.999	901.999	705	932.999	564.999	136.001	743	1160.999	591	231.001	694.001	451	860	340.999	468.999	65.001	549	392
ENSG00000073578.17	SDHA	4480.331	2513.906	4943.62	1309.433	1347.554	736.849	2339.601	1187.068	806.797	2979.324	5230.904	2630.751	3192.903	3155.461	4732.001	3525.624	4137.516	6937.191	3120.524	2152.533	3114.338	3069.57	2623.528	2991.196	3225.745	1933.827	3882.151	2201.695	2725.298	1995.785	2717.8	4172.671	2474.62	3669.438	4114.036	3205.53	2773.425	3531.38	3511.59	1407.645	2715.266	3905.964	3566.326	1379.196	3448.047	303.464	1531.236	1953.595
ENSG00000073584.20	SMARCE1	1781.339	2810.265	1752.282	1872.078	1421.72	906.077	1587.72	1341.999	1027.55	2509.971	3901.725	2387.382	1929.874	2749.207	2636.319	3249.979	2755.917	2493.001	2441.028	1810.309	2622.539	2426.818	2653.915	2025.521	3579.478	1791.75	2599.733	3869.33	3543.699	3774.297	1805.15	4118.607	3675.658	4823.094	2916.324	1287.223	2863.55	4033.126	2175.118	1451.596	3682.098	1826.371	3279.821	1603.648	2151.512	334.999	1810.361	1867.89
ENSG00000073598.6	FNDC8	0	0	0	0	0	0	0	0	0	1	2	0	0	2	0	0	0	0	0	0	1	0	0	0	0	0	0	1	0	0	0	0	1	0	0	0	1	0	1	0	0	2	1	0	1	0	0	0
ENSG00000073605.19	GSDMB	194	71	71	58.999	42.999	15	31	30.999	31	65	119	110	121	61	66.001	95	93	237	90	55.999	52.999	129	71.999	164	84.001	57	41	151	71	212	112.999	30	145.001	59	135	65	119.001	230.999	96	19	182.999	46	81.001	83	174	10	145	223.001
ENSG00000073614.13	KDM5A	3104.998	2699	2166.001	1544	1817.08	1034	1984.999	1344	1172	2855.349	2763	2489	2371.001	2200.144	3135.001	3319.001	2932.01	4581	2682.999	1688.999	2238.999	2363.001	2967.999	2258	2604.001	1854	2251	3252	2297	2710.999	2630.001	3289	2513	3281	3398	2084.999	3265	3367	2547	1513.205	3012	2629.999	3027.999	1805	3104	402	1615	2090.001
ENSG00000073670.14	ADAM11	106.999	53	14	45	56	0	36	33	6	68	192	14	75	8	109	149.001	168	127	101	13	187	148	44	104	156	21	7	44	86.999	95	60	171	116	187	106	7	138	149	135	25	125	49	203	14	202	9	85	157
ENSG00000073711.11	PPP2R3A	353	571.001	310	467	397.545	276	271	289	239	377	685.999	521	306	715	345	391.001	441	357.999	421	270	386	513	509	343	573.277	419.001	350	889	722	1009.01	308	723.001	779	609	312	291	714	872.999	405	220.001	1021	243	766.999	454.001	582	75.999	402.999	435
ENSG00000073712.15	FERMT2	941	1829.001	1548.001	515.999	852	2124	1074	626.001	569	1028	1021	2987	1308.999	2250.999	2104	1271	933.001	1083	1375.001	2193	1389.001	807	2439	770.001	1095.396	1480.001	4889	1118	1442	1369.453	1159.001	1570.001	1197	1110	1523.999	4402	1187.999	1617	621	737.001	1063	980	1109.999	2381.001	1463.001	165	715	747
ENSG00000073734.10	ABCB11	0	0	3	1	0	0	1	0	3	2	4	0	1	0	0	0	1	0	0	1	0	1	0	0	4	0	0	0	0	0	0	1	1	1	1	3	0	3	1	0	4	0	1	0	0	0	0	0
ENSG00000073737.17	DHRS9	0	9	1	2	1	0	22	36	4	1	4	6	8	4	0	1	0	0	3	1	20	4	6	0	9	1	2	8	4	9	5	6	3	18	6	6	4	9	0	6	8	1	2	0	6	0	2	1
ENSG00000073754.6	CD5L	0	0	0	0	0	0	5	0	0	0	1	0	0	0	0	0	0	0	0	0	7	0	0	0	0	0	0	0	1	0	2	0	0	0	0	0	0	0	0	0	2	0	0	0	0	0	0	0
ENSG00000073756.13	PTGS2	274	261	16	39	11	12	77	17	14	1048.503	32	18	71.999	16	566	522.999	51	581	865	55	60	31	28	32	308	24	6	53	30	66	238.999	30	65	73	70	4	52	73	23.001	377	77	712	47	94	33	7	30	69.999
ENSG00000073792.16	IGF2BP2	243	182	153	200	175.999	200	712	313	233	203	315	530	847	350.999	250	180	288	151	466.993	430	624.999	181.001	363	144.999	366.001	315	446	503	181	342	316	382.999	268	501	611.001	222	243	372.001	121	115	422	249.001	310.156	221	142	58	142	137
ENSG00000073803.14	MAP3K13	216.999	273.999	244	297	248	127	234	187	117	447	399	302	332	374.001	447.001	486.999	326	337.001	384	199.001	348	359.001	393.429	236	472	222.001	250	453.999	441.999	462	330.999	514	495	542	348	158.999	333	544	262	244	482	330.001	392	221	239	61	215.999	230.999
ENSG00000073849.16	ST6GAL1	515.001	938.001	2247	1120	472	947.999	1946	406.026	1125.001	414	949	2374.001	3519.999	3855.001	722.001	443.999	896.001	710.004	545.001	1365	2656.002	673	3019.042	543.001	881.999	1049.001	2411.999	1371	725	825.998	576	1492.999	873.001	1442	2890.001	2633.999	992.999	1341	1000.002	192	1478	381.001	1148	930	539	129.999	463.001	511
ENSG00000073861.3	TBX21	7	16	28	11	22	6	21	29	11	12	10	140	28	82	33	19	12	12	17	70	28	20	80	3	21	21	21	22	13	33	21	43	14	51	41	25	20	26	34	4	27	9	20	54	27	0	18	10
ENSG00000073905.8	VDAC1P1	1.001	0	0	0	0	0	0	0	0	2.001	0	0	1.002	0	0	0	0	0	2.003	0	0	0	0	0	2.006	0	0	1.002	2.004	0	3.005	3.002	0	1.002	0	0	0	0	2	0	1.001	0	2.008	0	0	0	0	1
ENSG00000073910.23	FRY	307	329	198.165	171	607.999	150	124.162	252	225	169	441.16	455	200.999	318.001	197.001	210.001	232.001	233	159.454	301	186	181	731	227.189	342.17	405	373.153	473.999	304.578	585.204	231	593.774	373.39	600.999	197.704	405	279.146	679.937	245.001	99.159	346	151	429	196.001	513.999	43	219.999	405.999
ENSG00000073921.18	PICALM	1058	1696.999	1312.001	1390.999	1056.001	1343.001	1856.001	1084.999	1112.999	2678.001	1918.001	2700.001	2136.001	3558	2905.999	2840.999	1315.998	1511.001	2470	2068.542	2250.001	1457.001	3256.999	821	2601	2401	1917.999	2801.001	2451.001	2705	2098	2567	2408.002	2447	1983.999	1306	1807.001	2634.002	963.003	1219.93	2189	2153.002	1948.999	1917.002	1177.002	325.999	1160	1270.999
ENSG00000073969.18	NSF	639.1	707.253	829.555	706.603	806.666	363	841.246	484.174	360.708	1154.403	1092.762	902.976	1022.726	1292.399	1712.472	1447.345	830.526	1018.166	1146.081	746	1104.452	946.764	1453.908	650.928	1201	785.001	669.455	1229.273	1275.484	1108.555	1023.796	1267.228	1332.955	1127.578	1357.498	518.994	1080.726	1139.479	662.366	632.034	1122.896	764.903	1136.432	858.52	769.675	151.681	799.654	523.612
ENSG00000074047.22	GLI2	320	314	149	176	352	87	125	294.001	239	369	947.999	671	520.001	578	584.001	352.999	972	254.001	606	288.001	348	1072	550	923.001	738	322	146	584	956.999	982.004	294	1468	820	824	659.001	178	1304	1114	681	209	1098	330	1798	440	1090	70	811.623	1157
ENSG00000074054.20	CLASP1	1432	1324	1163	1050	1419	766	1285.001	888.001	729.001	1853.001	1954.999	1852	1812	1929.001	4166.998	3259.001	1646.999	1762.001	1990.999	1273	1752.373	1717.001	2324	1589.999	1929.001	1591.999	1235.001	2510.999	2095.002	2428	2992.592	2410	1981	2198.001	2117	1065	2238	2769	1440	1398.277	2349	3072	2295.998	1454	1860	269.001	1462.998	1549.999
ENSG00000074071.15	MRPS34	1228	1018.986	916	590.999	751.001	199	636.991	643.001	303	1271	1862.999	1035	1136	1077	2185	1838.992	1990	1749	1582	794	1446	1967	924	1037.994	1813	680	617	920.995	1434	959.001	958	2248	1250	1864	1829	731	1800	1513.98	1612	711	1511.934	2241	2511.729	590	1125	147.999	1144	775
ENSG00000074181.9	NOTCH3	3423.001	4435.999	2519	1934	6568	1161	3061	3250	2163	3320	7895.001	4127	5306	4334	4638	3380.001	9563	4023.999	3748	3714	4663.001	6112	6286	5544.999	6133	3348.999	1830.001	5724	5789.516	6088	2621	14554	6599.999	8746.826	5116.999	3247	9635.999	8407	7557.999	1534	9828.999	2561.001	13709.999	3628.001	7447.008	822	4182	5059.035
ENSG00000074201.9	CLNS1A	706	930	456.001	852	643	221	692	717	364.175	868.999	1310.001	767	689	746	1048	915.001	1096	918.999	832	603	748.001	1054.999	874.999	774.001	1483.433	547.403	538	1418	1330.999	1176.001	519	1340	1280.001	1855	1066	388.999	945.001	1438	853.999	489	1300	700.999	1326.999	515.999	811.001	238	825	673.001
ENSG00000074211.14	PPP2R2C	545.001	1507	125	1530.756	1295.999	35	299	1215.999	44	318	5226	109	262.001	147	349	519	5303.004	637	220	116	218	4432	273.001	2813.999	1493	207	179.999	2812	4114.362	2902.001	270	3840	4160	4206	339	175	5910	2813.999	3250.999	220	5456	286.001	7227	107	3108.999	372	3192	1044
ENSG00000074219.14	TEAD2	1034.001	1618	480	1068.229	1523.028	377	562	1264.883	472.001	841	2999.002	1122.999	993	979.999	1126.001	1015.999	2480.999	1146	1012.999	676	1379.002	2185.999	943.999	1726.001	2240	528	1055	1623.999	2588	2306	628.844	3565	2151.001	3027.999	1570.001	568.001	2762.999	3196	2104.999	401	3278.001	485.999	4469	658	1884.959	211	1834	1071.999
ENSG00000074266.22	EED	276	291.001	141	198	182	79	165.999	159	133	352	319	214.999	197.001	264	324	376.998	249.001	374.001	300.001	146	227.999	292.002	240.001	204	400.001	169	153.001	397	355.002	391	274	375.999	406.04	407.999	227	138.999	265.999	477.907	198.999	130.999	362	241	322	191	291.001	54.999	223	234
ENSG00000074276.10	CDHR2	1	0	8	5	5	4	15	20	8	11	19	13	6	37	3	4	9	1	19	13	7	0	13	6	28	9	5	4	3	6	5	32	7	16	17	5	8	7	5	2	19	6	13	22	1	0	2	3
ENSG00000074317.11	SNCB	0	0	9	1	2	0	0	1	3	0	3	7	23	2	7	0	3	4	9	3	11	7	10	1	1	13	5	6	0	4	3	4	0	1	13	1	3	3	2	0	1	1	3	3	1	0	2	0
ENSG00000074319.13	TSG101	462.999	523	565	592	359	424	879.001	333.999	310	954	766.001	971.001	1080.57	1060	1570.999	1207	463.999	642.002	1013.852	778	972.999	563.001	916.001	303	825.999	621	837	918.288	694.999	729	870.001	798.998	722	938	1015.999	510	684	793.001	376.866	587	802	1229.999	750	467	289.999	113.001	437	330.999
ENSG00000074356.17	NCBP3	1379	1079	969.999	820	608.919	460.999	910.888	582	440	1194	1578.999	1226.152	1194	1126	1249	1297	1486	1863	1210.001	939	1139.999	1238.999	1379.001	1390	1434.001	1021.999	1062.999	1542.001	1381	1861	1047.999	1363	1532.242	1763	1511	828	1208.001	2081	1262	569	1607.001	859	1591	965	1403	203	1037	1282.001
ENSG00000074370.18	ATP2A3	126	183	142	97	119	97.999	114	226.001	107	79	185	573	226	499.001	136.001	155.001	244	145	110	218	300.999	219	358.999	133	183.999	169	204	272.999	181	258.087	172.999	427.999	173.999	423	545.001	183.999	431	353	248.001	35	262	127	293	261	236	32	146.999	149.001
ENSG00000074410.14	CA12	94	1070	1716	1656	427	334	1538	976	497	281.999	4283	1751	3149	2467.534	851	287	3026	107	755	897	4193.001	3833.032	2750.001	1686	722	2464	1117	3146	2795	1653	533.999	2901	3297	3660	2135	573	2258	1382.001	953	300	4645.999	616	3818	1426	1261	451	1827	799
ENSG00000074416.15	MGLL	2689.001	1232	2885	3082.999	684.095	1080.999	3691.459	1950.001	1190.157	3371.531	5982.001	3138	4532.001	3472.001	10446.495	5280.577	4673	4651	4307	2936	4972	3565	3976.999	2794	4189.001	3328.001	2439.999	4390.999	2704.999	2278	4918	2964	3747	4833.026	4296.001	2897.001	1697	4061.001	3282	2218.41	6928.839	6765.152	5311.688	2624	1892	454.999	3344.714	2309
ENSG00000074527.13	NTN4	603	1218	525	939	1158	906	477	448	361	1054	846	732	827.001	425	1929	2404	1076	941	1119	453	872	967.001	629	531	757.003	242	2332	1617	648	896.999	1528.999	1958.999	553	2016.007	719	678	958	2209	1078	1068.005	1734.001	3204.999	1131.001	138	757	157	317	671
ENSG00000074582.15	BCS1L	439	389.001	402.999	235	264.548	109	299	194.999	129	382	530.998	336.996	495	393.001	603	413	522.002	659.002	398	298.999	503	451	386.001	425	508.999	307.998	341.001	339	416.999	509.999	313	555	411	540.999	664.003	275.001	594.999	690	457	214.999	446.001	510.001	572.998	229	487.001	66	499.001	299.999
ENSG00000074590.14	NUAK1	214	317	214	103	186	115	157.003	218	176	179	451	389	299	355	254	167	394.999	333	212	335	382	306	522	314	284	310	300	372	298	411	203	467	304	418	530	335	341	519	319	61	340	114.03	435	239	462	58	251	271
ENSG00000074603.19	DPP8	761	660.001	681	620	460.001	355.001	802.999	367.001	428	1266	759	782	762	927.193	1235.001	1282	681.999	1360.999	1050.572	651	680.001	746	1004.999	552	913.998	807.002	613	1119	847	1055	886.998	757.999	916.001	883	822.999	610.999	770	989	620.997	612	997.001	790	784.998	656.001	700	116	525	590.999
ENSG00000074621.14	SLC24A1	540.001	512	330	440.001	325.189	122	280	282.001	210	664.999	692.001	484.997	360.001	461	626	729	680.001	829.999	526	369.999	520	560.998	624.001	531	688	391	399	794	567.002	716	570.999	922	610.999	1023.001	575.999	288.999	541.999	1023.999	645.999	330	662.999	590.999	603	358.999	487.001	91	380.999	377.999
ENSG00000074657.14	ZNF532	2423	1970.998	748	1709.001	2361.169	780.999	1344.001	1091	889.002	3024.993	3044.399	2172.999	2072.001	2519.001	2653.999	3335.002	2038.998	3182	3205.999	1598.999	3031.002	2513	3195.666	1704.999	4704.993	1592.001	1212	4179.274	3332.997	7651.473	2376	5101	2993	4267.001	3692.001	800	4229	5811.588	1758.999	1398.387	4296.17	1220.998	3242.001	1740.002	2344.001	302.999	2487.999	2447.001
ENSG00000074660.16	SCARF1	126	152.001	261	47	163	78.001	146	193	136	116	396	415.999	368	351.999	262.999	145	410.998	203	193	249.999	310.001	213	431.999	266.001	282	362.999	328.999	196	243	295	171	479	233.999	307.999	460	407	414	424	320	64	382.999	92	530.999	219.004	273	36	299	186
ENSG00000074695.6	LMAN1	3653	4128.999	6377	3913.51	2209.968	2070.014	2720.018	1888	1764	7307	5232.934	5883	3193	7165	6812.762	7898.001	4239	5995.001	5118	4737.002	4497	4131	7152.002	3455	5653	5771.001	3962	7224	5729	4726	3765.999	5389	6638.029	6206	4308	4187	5744.001	5341.81	3726	3607.704	5421	4376	4709	3622.044	4294	672	2052.001	2374
ENSG00000074696.13	HACD3	1095	1323	632	1305	994	415	789	747	558	2730	1734	1303	1013	1482	2037	2806	1336.999	1730.001	2174.999	695	1117	1610	1488.001	846.999	2366	836	884	2042.999	1940.587	1687	1285.999	2190	2001	2094	1365	628	1792	2090.001	1091	1171	1882	1699.001	1701.001	886	1050	280	1012.001	843
ENSG00000074706.13	IPCEF1	27	53.879	141.999	36	21.808	63.2	26.448	18.204	71.915	30.695	82.372	222.205	47.197	328.872	64.18	32.733	53	37	32.862	112.629	39.97	76.626	234.417	37	68	91.654	95.559	125.395	83.853	80.178	68.217	76.997	124.069	84.755	66.119	99	71.989	74.428	49	27	258.383	30	60.616	170	63.999	14	54.48	55.978
ENSG00000074755.15	ZZEF1	2119.001	1432.001	2049	1020	1453	1032	2827.001	1092.001	1065.001	2138.999	2575.001	2760.999	3207	2829	3512.999	3172.001	2520	3268	2546	2018	2924.999	2465	3389	1910.001	2304	2914.998	1887.999	2415	2204	2939.997	3032.567	2778	2246.753	2527	3591.999	2057	3276	2968.998	1973.999	1212	2685.999	2640.999	3004.001	2278	2326.001	273	1908	1903
ENSG00000074771.4	NOX3	0	0	0	0	0	0	0	0	0	0	0	0	0	0	0	0	0	0	0	0	0	0	0	0	0	0	0	0	0	0	0	0	0	0	0	0	0	0	0	0	0	0	0	0	0	0	0	0
ENSG00000074800.16	ENO1	11656.001	10704	17427.999	5430	7005.145	3840	13032	9664.999	3791.807	15737.497	15498.001	14606.785	14497.937	16063.491	20399.904	19510.001	15586.861	20347.999	14301.998	13401.992	22370	12716	17264.539	8196.001	17860.626	12631.928	10132.998	11070	14972	8988	10215.852	22334	14804.001	15049.975	18920	9121.002	15866	13727	9280.002	6472.683	13572.999	13718.999	16881.01	10729.367	11618.002	1296	7401.999	5372
ENSG00000074803.20	SLC12A1	0	1	0	0	0	0	0	0	0	0	0	0	0	0	0	0	2	0	0	0	0	0	1	0	0	1	0	0	0	0	0	0	0	0	0	1	0	0	0	0	0	0	0	0	0	0	1	0
ENSG00000074842.8	MYDGF	2028.999	1930	3678	935	972	991	1863.786	975	1022	1439.068	2384	3450	2274.999	3666.965	2746	2392	2477.001	2687	1681	1991	2653.001	2405.753	2317	1476.999	1986.001	1795	4214.847	1022	1890.001	1007.999	1147	2485	1510	1969.001	3403.999	3364	1990	1945	2126	966	1601.001	2810.999	3074	1533	1749.001	245	1258	684
ENSG00000074855.11	ANO8	294	306	321	158	290	93	205	148	95.002	236	526	359	503	359	535	377	509	371	339	246	380	457.999	288	574	368	347	273	323	412	782	410	566	437	398	410	275	616	892	516	135	613	361	657	200	523.001	34	577	349
ENSG00000074935.14	TUBE1	90.999	158	93.999	111	61	34	85	60	61.001	181.999	150.001	133	139.001	147.999	148	161.001	136	158	140.999	84	129.999	163.001	176.002	158	171.001	161	92	228.001	165.001	349.001	156.001	151.999	223	195	128	98	166	250.001	102.999	65.999	169.088	101.001	128.001	118.989	134.001	38.999	144	167
ENSG00000074964.17	ARHGEF10L	574.999	412.999	868	322	621.526	281	785	522.999	439	501	897	1075	1116	1183.001	806	571.999	1037	648	654.999	633.999	1068.001	1004.998	998.001	642.999	817	888.001	657	724.002	826	775	530.001	1262	673	1001	1694.999	550.001	867.999	1275	759.999	267	1222.001	433	1552.001	728	514.001	91	831.001	641
ENSG00000074966.11	TXK	14	38	102.001	42.001	18	85.999	54.999	17	118	37	61	290	87	249	87	61	50	19	31.001	182.001	63	65	244	48	35	139	114.999	135.001	45	102	107.999	56	80	63	124	102	53	107.001	38	43	76	34.999	41.999	179	41	11	43	83.001
ENSG00000075035.10	WSCD2	5	12	1	1	12	1	7	0	1	0	6	6	3	2	3	4	13	1	3	1	6	7	1	8	7	5	2	1	9	5	2	3	7	6	7	1	5	16	15	4	51.001	1	9	3	2	1	18	13
ENSG00000075043.20	KCNQ2	0	6	8	1	1	2	4	0	4	0	2	4	1	8	1	3	1	3	2	0	27	3	4	0	1	6	4	0	1	1	1	17	2	0	21.999	9.001	7	4	11	0	0	1	3	2	6	0	1	3
ENSG00000075073.15	TACR2	5	4	1	2	4	6	0	6	3	5	13	13	8	4	23	6	8	5	13	3	4	12	6	2	18	8	5	12	6	6	4	13	15	25	3	2	5	8	9	3	3	2	2	1	3	2	2	7
ENSG00000075089.10	ACTR6	305.999	408.999	273.002	249.001	89	71.001	184	104	86	301	266	152	209.001	202.001	364	329.999	281.001	458.999	249	140	191.001	217	194	216	301	154.999	233	201	233	226	180	207.001	299	333.999	269.999	195	208.999	292	233	221	246.999	229	223.999	116	226	55.999	135.999	143.999
ENSG00000075131.10	TIPIN	72	93.833	12	48	83	18	25	55	18	69	121	30	46	37	63	65	108	95	63.999	39.999	46	134.999	61.002	79	156	25	28	126.369	147.999	124	31	127	148.777	134.693	55	23	111	157	68	46	104	35	98	32	109	27.001	99	61
ENSG00000075142.14	SRI	1136.001	1294.001	1314	782.001	451	653.999	1393.222	410	564	1571	1330	1543.002	2031.001	1783.999	3003.04	1923.998	957	1418	1396	1467.999	1968.047	999	1891.001	743.999	1559.001	1003.999	2088.999	1174.001	1105	1135.001	1364	1748	991.016	1693	2208.999	1201	1398	1411	797.001	846.174	1324	2316	1186	911	730	181	561.001	451.999
ENSG00000075151.23	EIF4G3	2087	2033	1904.001	1362	1661.999	884	1374.001	1159	876.999	2357.002	2726.999	2340	2120.001	2550.002	3079	2964.001	2370.001	2933.001	2241.001	1532.998	2260.002	2231.002	2995.782	1799	2728.498	1870.002	1913	2565	2485.999	2616	2119	3136	2945	2812	2993.999	1940.001	3239.999	2927.999	1903.001	1312.596	2955.001	1570.999	2801.477	1997	2693	295.999	1721.437	1954.001
ENSG00000075188.9	NUP37	231.999	185	139	171.999	80	68.001	147.001	88.999	80.001	305	271	162	151	208.001	271	306	204.001	317.001	264	115.001	190	240	224	163	340	132	133	297.999	277	229	140	316	342.001	376	217	88	232	300	172.001	129.001	271.999	145	219	113.001	163	44	128	142.001
ENSG00000075213.11	SEMA3A	35	83	30	77	110	23	11	192	15	9	251	51	52	31	8	30	139	29	23	20	23	82	51	172	67.999	92.001	43	344	251.999	215	10	207.999	381	249	44	82	152	322	285	12	206	5	193	26	121	25	51	20
ENSG00000075218.19	GTSE1	616	278	83	237	254	17	41	330	36	598	841	112	78	32	93	180	871	982	289	72	96	682	91	708	871	67	57	473	1105	407	71	981.999	811	996.999	118	74	172	1085.001	606	51	481	55	878	111.001	726	48	500	379.999
ENSG00000075223.14	SEMA3C	1161	1524	107.001	1911.857	1299	106	309.015	1034.404	214	2056	1912.999	346	369.001	333	599.001	1531	1389	1484	1143.001	201	192	1205	305.999	872	2124	249.999	180.001	2172	1902	1679.201	709	1933.001	1778	2283	276	149	2131	2007.001	1064.001	1124.062	2625	980	1854	220	901	206.999	742.001	1219.001
ENSG00000075234.17	TTC38	645	479.001	645.001	466	410	249.001	734	380	222	768.999	1026	1046	999	1060	1313	643.001	847.001	871.999	811	752.999	1274	861	1093.004	549.999	1035	538	744	782.999	807	732	779	1148.001	495	752	1377.999	490	977.999	925	588	448.547	952.999	934.999	1148	626.999	537	113	640	540
ENSG00000075239.14	ACAT1	456	542	540.999	430	249	215.001	492	288.001	277.001	662	752	638.999	641.001	731.998	1054	789.999	524	754	615	549.001	790	507	677	439	812	414.001	571.001	568.001	669	457.999	489.999	637.001	635	789.999	833.999	545	436.001	683.001	371	385	618.999	705	577.001	440.999	419.001	101.999	399.999	316
ENSG00000075240.17	GRAMD4	855.001	766	1128.999	514	594.999	389	831	587.001	456.999	991	1280	1400	1647.999	1328	2148	1738	1290.001	1200.001	1291.206	991	1641	1012.001	1416.999	884	1205	987	1064.999	853.001	917	946.999	1471.001	1586.001	958.001	1370	2767.001	1155	1292	1455	1235.001	578	1420	1303.001	1596	985	869.001	125	745.001	760
ENSG00000075275.18	CELSR1	7178	3449.999	3492.001	4087.311	4805.001	1699.999	5657.001	3971.001	1301.001	10795.004	9726	5365.998	6994	4020	11019.999	13744.485	10212.001	12152.642	11012	4024.001	6570.927	7953.087	5160.999	5533.002	8499	4947.001	3784.999	6238	5650.615	5092.072	8215.999	9056.999	7299.354	9542	6535	3540	8123.001	7502.999	6538	4763.032	11151.203	12735.01	11436.435	3193	5138	796	3773.001	5852
ENSG00000075290.8	WNT8B	0	0	2	2	0	1	0	1	0	1	0	2	5	2	0	1	1	0	3	0	2	2	1	0	0	1	4	9	1	2	2	3	3	2	1	0	0	0	1	0	5	0	1	1	0	0	5	0
ENSG00000075292.19	ZNF638	2525.998	2075	1987.999	1849.001	1527	889	1772.002	1125.001	1028.999	2887.999	2322	2156.998	2082.669	2593.999	2481.999	2947	1918.002	3628	2020.001	1504	1899.998	2111.001	2950.002	1847.998	2522	2265	2039.001	3715.001	2363	3027.011	2084.999	2275.07	2917.001	2791.999	2163.999	1632.999	2291.999	3252.998	1677.999	1563	2814	1800.001	2213.998	1808.92	2217.999	396	1654	2418
ENSG00000075303.13	SLC25A40	190.999	226	152.999	256	127.999	94	170	138	97	607.999	314	213.999	249	273.001	486	533	228.001	392.001	319	180	257.001	268	292.001	185	493	211	157.999	481.999	369	365	262.998	299	484	374.999	240	117	263	421.001	200	267.001	362.001	303	240.999	157	228	55	146	217
ENSG00000075336.12	TIMM21	228.999	295.999	206.001	209	152	51	142	116	71.999	255.001	376	182	209	200	297	313.001	286	306	238	167.002	250	323.999	211	237.001	414.999	121	179	374	294	279.999	155.001	410	352	380	304	102	317.999	409.025	209	140.999	315.001	190.001	271	137.999	279	45.999	182	144
ENSG00000075340.23	ADD2	61	43	22	20	19	3	27	16	8	22	41	15	44	35	56	51	36	22	11	15	30	71	37	43	51	13	10	60	65	39	18	77	51.999	44	28	14	53	96	61	7	197.999	15	107	12	40	7	21	63
ENSG00000075388.4	FGF4	0	0	0	0	0	0	0	0	0	0	0	0	0	0	0	0	0	0	0	0	0	0	0	0	0	0	0	0	0	0	0	0	0	0	0	0	0	0	0	0	0	0	0	0	0	0	0	0
ENSG00000075391.17	RASAL2	864.999	787	760	442	635	425	1048	465	284	1175.999	1099.999	1173	1516.61	1282	1536	1013.337	1096.999	1352.001	1215.001	790.001	1190	915	1879	767	1080.002	1402	888	1371.999	1062	1173.999	1170	1245.001	1114	1272.001	1945.999	736	1101.017	1655	782	484	1206	756	1057.001	1149	1021.999	132	591	989
ENSG00000075399.14	VPS9D1	193	115.001	238	118	154	149.275	351.001	131	215	255.999	396.999	620	496	622.001	456	397.001	331	296	403	410	482.001	274	427	230.999	407.999	620.999	304	225.999	280	317	392	454.001	270	390	550	286.999	312	400.999	250	120	392	392	487.16	400	246	33	335.001	225
ENSG00000075407.18	ZNF37A	674.916	568.641	553.575	444.065	393.564	250.796	500.961	249.062	231.129	749.066	630.711	595.884	547.475	739.93	615.981	692.48	525.394	909.563	568.742	447.89	605.257	588.162	929.235	510.946	729.258	584.147	401.419	1108.793	651.413	1046	502.067	714.74	837.067	767.156	778.2	474.922	741.297	937.434	523.861	339.051	822.859	341.963	651.276	550.32	557.998	138.282	443.554	661.619
ENSG00000075413.19	MARK3	1951.001	1484	1431.002	823	795.998	447	1165.999	757	519	1482.002	1786.37	1466.999	1784.001	1493.001	2205.002	1991.999	1804.454	2427.001	1679.998	1052	1605.007	1999	1678.997	1437.001	1701.998	1483.078	1083.002	1920.001	1835.001	2221.998	2292.999	1895.001	1903.001	1865.001	2091.999	1123.999	2201.999	2554.371	1711.001	848	2032	1754.003	1916.999	1350.999	2067.002	222.002	1409.001	1856
ENSG00000075415.15	SLC25A3	6166.001	5744.999	5022.999	3432.001	3271.599	1771	4587.344	2600.998	1725	5947.429	7248	5400.001	4588.999	5876.998	7294.989	6271	6649.998	8636.001	5589	4199.001	5388	5420	5210.999	4690.001	7059.163	3424.999	4697.999	4906.999	6574	5143.409	3571	8247	6250	8179.001	6098.999	4674.999	5828.999	6750.002	5488	3067.863	5660.999	6276	7837.498	3008	5814	735	3800.024	2494
ENSG00000075420.13	FNDC3B	2103.999	4816	3142.998	2807.999	2839	2344.998	3703	2387	1610	2543	5927.001	4727.002	4147	5334.342	3340	3283.999	5263	2947.999	2066	3048.999	4110	4780	4614.999	3687.999	3279	3410.002	4067	8482.001	5269	5804.054	2786.002	6321.999	6833.001	6064.648	4000	4462	5786.999	6519.999	4160	1470	6587	2652.999	4992.998	3676.999	4594	832.999	2839.004	2656
ENSG00000075426.12	FOSL2	4726	12083	14257.679	1837.999	2734	5656.334	10823.973	3476	4957	2887	5497.999	18528.815	21386	21109	8949.999	5134	7350	6474	5279	14024	18532	5072	15532	5126	3966.001	12035	22273	4956	4377	6802.201	8063	8881	5203	5580.999	20818	28232	9509	11145.02	5294	2319.866	8170	5880.001	8016	10187.653	9145.001	623	3313	4514.999
ENSG00000075429.9	CACNG5	1	6	0	1	1	0	0	1	0	0	5	0	0	0	0	0	4	3	0	0	0	1	2	0	1	2	2	35	0	17	0	7	4	9	0	0	14	8	1	0	1	0	0	3	4	1	2	0
ENSG00000075461.6	CACNG4	21	56	33	41	134	19	50	38	43	21	45	59	86	39	55	44	53	27	9	46	117	64	62	41	87	53	21	86	91	85	78	168	85	178	307	20	70	158.043	35	18	85	28	124	23	41	10	27	21
ENSG00000075539.15	FRYL	1595.999	1484	1433.999	1463.001	1035.999	887	1552.001	846	668	3049.099	1563.998	1774.001	1899.002	2239.002	5633	4404.999	1452.001	2415	2583	1192.999	1772	1511.999	2643.52	1142.001	1694	1936.001	1300.001	3253.001	1803.998	2761.279	6138.03	1755	2515.002	2126	1576.002	1058.999	1615	2404.029	1248.998	2053.266	2287	2779.001	1518.001	1483.609	1391	327.002	1063.999	1320.999
ENSG00000075568.17	TMEM131	1663	1165	1074	1957.001	1125	663	1764.24	919	732.001	3992	2639	1999.999	2654	2190	6687.999	5652.001	2244	2296.001	3495.001	1522.001	2418	2325.001	3129	1480.999	3073	2270	974.001	4138.001	2772	2739.882	4880	2885	3287.999	3126	2547	687	2750	3678	2048	2674.998	3308	4508	2365	1753.999	1671	330.999	1316.999	2185
ENSG00000075618.18	FSCN1	1619	1917.001	825	2178.001	4384	1468.2	915.022	2947	1591.001	3022.001	7342.999	4652	2497	3683	2489	3295	5419	2436.999	2859.001	1867	2785.999	4649	2552	3140	6432	2151	2392	2991	6209.999	4469.001	1616	9320.999	4752	5638.999	3974.001	1805	6789	6964	4500.001	1186.261	8804	2245	11247	2769.999	4485.854	282	4130	3924
ENSG00000075624.17	ACTB	24415.125	33079.001	28268.954	29897.914	76093.231	32169.52	59332.082	47689.483	45333.693	82091.053	89318.958	107131.16	73835.882	94882.999	190702.794	108048.865	72296.996	49759.001	101804.72	76336.88	109890.981	80347.002	103369.889	38446	82590.638	59356.001	35229.741	67223.842	106557.864	76851.75	104186.608	158054.454	83092.631	81584.985	112393.652	33556.999	99344.387	110310.407	45484.002	46625.357	79033.133	110022.44	126302.981	78082.127	59723.999	8545.001	59475.139	40066.709
ENSG00000075643.6	MOCOS	262	243	231	188	191	196	1085	141	74	627	487	519	3040	1097	1118	426	457	501	567	339	1838	382	403	221	468.001	369	273	531	455	438	916	546	530	441	1557	350	652	445	218	227	485	900	455	262	263	62	355	177
ENSG00000075651.16	PLD1	56	347	152	116	118	418	60	134	197	54	174	842	84	783.999	62	27	104.001	62	54	318	152.001	116	416	128.001	108	215	737.999	453	181	588.999	55.999	484.999	222.001	157.002	84	738.001	240	586	147	13	276	10	149	343.001	188.001	32	187	164
ENSG00000075673.12	ATP12A	0	0	0	0	1	0	16	0	0	52	0	0	0	0	970	59	0	0	9	0	2	0	0	0	1	1	0	0	0	0	318	0	0	0	5	0	0	0	0	12	0	281	0	0	0	0	0	0
ENSG00000075702.19	WDR62	224	110.999	32.999	100	191	13	36	166	37	175.001	418.999	58	57	42	78.001	79	469.999	319.002	129	32	43	373.001	54	389.001	465	54.999	24	248	565.001	224.999	56	371.999	502.001	399.001	77	24	179.001	631.003	283.001	38	281	34	458	41	419	29	354	235
ENSG00000075711.21	DLG1	1486	1326.001	1007.002	1105.631	1075	433.999	887.001	629	299.001	2114	1654.003	1024	1191.999	1268.998	2021.001	2379.002	1516.001	2195	1896.002	782.001	1333.001	1525.001	1320.059	1093	1778	1145.999	772.002	1963.003	1715.999	1871.016	1425.999	1831.001	1769.999	1975.002	1432.001	682.002	1739.002	2201.003	1111.001	1167.099	1799	1506.998	1460.999	771.002	1512.997	280.998	889.001	1225
ENSG00000075785.14	RAB7A	2035.001	2442.999	2829	1687.217	1248.44	1227	2701	1178	1077	2934.765	3086	3900.001	3614.88	4045.658	5009.999	4052	2536.001	2859	3515	2975	4363.003	2535.001	3608.999	1518.001	3738.001	2622.998	3438.001	2998	2832	2683.774	3091	4025.581	2878	4053.001	4761	2448.998	2926	3292	1793	1645.855	3222.999	3074.001	2961.001	2231.992	2129.999	390.001	1541.065	1693.001
ENSG00000075790.12	BCAP29	1252.303	772.432	547.921	1238.936	348.568	263.892	734.323	253.992	288.785	1953.804	717.585	518.311	653.577	772.495	1240.675	1413.585	526.089	1942.504	975.706	527.969	663.538	583.655	713.449	379.343	1617.396	731.513	454.195	991.963	761.773	927.556	566.135	704.458	876.367	881.786	769.94	396.99	588.39	839.923	449.435	679.214	832.377	954.412	567.118	407.284	485.399	152.244	384.848	578.146
ENSG00000075826.17	SEC31B	244.517	74.148	64.333	70.001	59.388	30.903	40.218	48.408	30.654	116.027	174.305	89.461	134.742	89.999	74.184	112.12	134.599	249.567	112.755	32.092	58.226	109.269	121.73	184.303	169.72	108.959	16.898	127.892	115.797	297.703	135.996	30.847	167.666	95.772	148.57	38.791	64.734	236.011	134.408	35.133	202.482	63.374	143.999	71.037	136.745	21.683	288.163	262.051
ENSG00000075856.12	SART3	1878.001	1554	1532	624.999	1033.001	362.001	871	695.394	442	1153.001	1828.999	1147	1340	1185.001	1434	1314	2096.001	2638	1198	901	1268	1708.999	1271.999	1580	1669.001	777.998	1437.001	1583.014	1532	1389.232	850.002	2196	1486.007	1933	1986.999	1274	2038	1967.001	1961.999	580	1595.01	1068.001	2245.999	764.999	2126.002	195	1139	959.999
ENSG00000075884.14	ARHGAP15	20	29	35	67	22	38.001	42	37	51	136	10	102	32	121	158.999	111	18	25	68	58	39	27	126	15	62.999	49	49	44.001	32	74	136.001	53	38	62	44	22	18	59	20	60	29	227	22	86	24	10	28	33
ENSG00000075886.11	TUBA3D	21.769	2.303	1	77.444	32.539	0	5.889	17	0	30.01	72.078	0	2.996	1	15.004	21.962	45.513	42.802	96.031	1.062	20.974	59.002	2.983	23	105.303	1.993	0	30.998	66.003	34.333	20.262	30.436	48.017	70.968	10.156	0	103.314	39.167	25.697	3.157	72.219	14.126	63.659	2.986	20.007	1	42.358	22.718
ENSG00000075891.23	PAX2	1398.001	425.001	824	663	756.999	283.521	1091	456	228	4262	1068.999	641	2062.999	756	9194.002	7518.999	1525	2885	7457.484	818.999	2604.999	999.999	941	886.001	1589.999	899.001	831.001	1727.999	907.999	824	7969.999	1768.999	1387	2115.001	3241.001	553	1030.001	2056	1608.001	3643.001	918	10392	748	695	887.997	120	547	769
ENSG00000075914.13	EXOSC7	825.999	781	838.701	221.001	307.001	99	314	262.001	147	421	666	429.773	421	412	661	520.001	907	1016	555	354.771	532.001	666	499.533	536.999	620.999	305.999	528.999	420.999	447.861	394.001	326	762	513.998	629	814	642.001	628.999	631.486	879.999	257.001	470.001	620	813.001	278	825.001	67	424	356
ENSG00000075945.13	KIFAP3	560	781	507.001	479	424.001	242.999	551	329	324	754	767	616	629.001	754	1269	1151	577	776	794.996	463	551	693	771	491	671.999	529	542	818	759	840	797	781	797.001	865.99	705.001	490	837	936	511	662	709	887	749.999	500	608	124	445	453
ENSG00000075975.17	MKRN2	758.001	688.999	575	537.001	469	198	494	367.999	270.001	725	909.028	663	763	721	944	942	834.999	941.222	797.001	562.067	673.022	834.001	755.001	620.4	928.397	546	595	825.999	811	1000	575.005	1046	842.001	1024.001	989.522	519.999	897.078	1157	749.001	377	900.082	741	983	436.999	799.043	116	560.086	540.022
ENSG00000076003.5	MCM6	1308	1329	437	500	1003.181	152	385	689.776	241	1164	1586	494.993	449	346	717	544	1635	2220	620	335	589	1407	676	1078	2383	424	457	1406	1999	1216	392	2172	1744	1701	596	310	1718	1826	1297	342	1219	311	1454	374	1758	220	894	743
ENSG00000076043.11	REXO2	636.678	849.014	1179.011	485.989	252.967	331	541.998	264.999	294	427.105	738.705	1041.771	839.226	1054.433	853.649	585.903	629.812	689.519	527.137	780.65	846.597	597.149	1010.915	517.074	654.844	646.929	1393.637	568.961	596.602	526.352	532.354	773.507	616.407	886.44	1270.946	1352.999	720.86	744.658	582.018	309.854	690.587	610.558	821.422	571.517	592.61	93	407.684	403.949
ENSG00000076053.12	RBM7	250.579	529.74	275.882	539.942	257.072	199.203	434.459	176.398	251.25	550.253	536.594	521.461	406.298	562.705	486.004	543.225	321.887	332.255	378.953	371.396	365.446	377.173	560.748	229.988	498.163	359.384	314.668	931.898	551.956	724.229	322.613	518.645	718.84	625.285	381.472	202.999	357.844	634.179	260.678	229.581	523.939	335.772	415.421	346.658	280.576	77.973	229.632	203.627
ENSG00000076067.13	RBMS2	1092.893	1662.855	1256.999	1009	1187.87	1015.654	1245.958	768.999	766	1068.26	1929.193	2496.347	2035.536	2721.093	1602.795	1243.616	1463.791	1206.283	1423.269	1855.492	2330.829	1685.808	2564.767	1191.667	1896.817	1496.235	1874.827	2615.457	1830.213	2792.031	1355.838	3314.341	1715.126	2964.296	2391.783	1608	1996.766	3462.421	1262.863	583.831	2246.158	951	1857.676	1449.892	1716.418	226.354	1016.455	1358.351
ENSG00000076108.12	BAZ2A	2823	2356.001	2878.998	1714.999	1508.999	1432.001	2698.999	1249.999	1238	3168.001	3463.001	4107.309	3901.001	3739	4933.999	4131	3171.999	3800	3378.999	3039	3757	2902	4281.001	2247.999	3195	3423.02	3734.001	3682	2726	3621.993	3813.999	3866	2928.999	4019.001	4677	2683.999	3741.001	4566.999	2664	1557.161	3900.001	3681.999	3759	2722	2994	370.001	2202.001	2543
ENSG00000076201.16	PTPN23	1475	1055.001	1640.999	1035.001	1406	753	1527.948	925	809.001	1951	2905	3237	2982	2764.001	4131	3119.999	2706.001	2046.999	2371.999	2109.999	3159.999	2258.999	2910.997	1916.001	2443	2523.001	1710.001	2316.999	2329	2354.001	2902.002	3426	2218	2992.881	3909	1784.001	2750.999	2869	2054.002	1081.576	3129	2734.001	3577	2206.999	2307	228	1732	1950.002
ENSG00000076242.16	MLH1	703	582	517.999	471.805	627	237.001	542	464	293	874.999	919.001	667.003	531.277	820.001	1193.999	1048.999	800	929.999	843.001	479	625.999	848.999	741.999	675.001	998.999	546.999	468.999	759.999	971	831	685.001	1012.002	878.002	1067	678.001	425.998	779	1204	625.999	588	707	803	998	476.001	796.999	103	700.999	481.999
ENSG00000076248.11	UNG	810	983.999	414	389	522.999	211.009	341	371	216	631	1229	721	525.999	771	620	542	1343	1223	532	531	641	1182.001	749	729	1391.001	408	790	904	1032.999	848	373	1865	1166.028	1419	696.001	645	1498.001	1350	1065	214	995	419	997	354	1047	136	588.001	519
ENSG00000076258.10	FMO4	37	21	20	38	10	14	25	6	33	62	36	47	26	53	21	55	22	61	42	42	26	24	57	13	53	38	28	62	47	60	52	34	42	54	22	18	30	69	20	36	47.999	32	41	22	19	17	32	45
ENSG00000076321.11	KLHL20	436.001	415	317.999	243.001	253.001	124	224	183	171	386.001	532	327	325.999	357	415	492	394	495.001	392	268.999	298.001	392	489	392	510	283	333	535	369	565	309	622.999	462	537	520	308	475	696	355	226	558	350	544	283	431	56	311.001	354
ENSG00000076344.16	RGS11	69	11	35.001	47	24	1	67	11	7	100	78	53	127.999	47.001	168.999	164	79	147	129	53.999	92	48.001	73	109	166.999	68	8	24	52.001	104	285.999	45	44.001	35	315	18	21	182.011	41	104.001	99	162	72.999	42	22	2	190	178
ENSG00000076351.13	SLC46A1	330	370.624	195.309	291	317	73	244	223	165.52	386.246	679.119	312.175	361.554	390.377	408.999	383	626.571	321.055	496.276	205	374.755	573.999	384.205	408.999	604.253	220	229.001	533.811	505	608.001	252.191	946.295	553.604	675.001	411.472	231	805.324	777	580.587	208	836.838	308.001	864.548	247.001	496.724	97	437	443.89
ENSG00000076356.7	PLXNA2	483.999	550	362	249	305	174	418	242.999	139	520	619	396	805.001	433	568	553.999	621	783	697	259	549	622.001	484	435	695	402	312	648	619	623	515	894	704	746	971.999	641	682.999	655.999	512	333.001	1013.999	416.999	675.999	235	577.001	71	477.001	331
ENSG00000076382.17	SPAG5	712.001	414.999	92.999	341	510	38	71	472.999	72.001	694	919.999	107.999	87	48	171	237.4	949.001	1085.999	363.001	73.719	133.999	701	119	810	990.999	102.999	73	626.001	1365.999	544.001	97	1132	1074.999	1071.001	158.999	92	301	1328.999	613.001	126	599.001	65	980.001	118.042	857.001	79	742	413
ENSG00000076513.17	ANKRD13A	639.999	691.999	966	431	452	566.999	858.001	412	442.999	879.999	786	1419	1018.729	1619	1308.001	954	713	957.001	1064.001	1036.999	1266	647.001	1527.055	553	828	952.001	1235.999	803.999	761.999	933.999	1046	1058.999	763	988.999	1286.999	916	784.998	1071.001	655.001	471	825.001	1276.002	856.999	845	684	101.001	525.999	494.001
[truncated: 58,884 more rows]
[truncated: 9 more columns]
